# Supplementary material for: Detection of a Novel, Integrative Aging Process Suggests Complex Physiological Integration
Source: PLoS One. 2015 Mar 11;10(3):e0116489. doi: 10.1371/journal.pone.0116489 (PMC4356614; doi:10.1371/journal.pone.0116489)
Supplement: S1 Results — The principal table is available on the “Results” tab and explanations are in the “Guide” tab. Columns A-J define the model (e.g. which PCA axis as predictor, which health outcome, type of regression model, data subsets, etc.), columns K-O give the effect size and uncertainty for the relationship between the PCA axis and the health outcome controlling for age, and columns P and Q give the sample size(s) available. (XLSX) [file pone.0116489.s001.xlsx]

## Sheet: Results
PCA	Outcome	Dataset	Vars	F65+	Imputed	Visit 1	Predict	Dichot	Poisson	Age control	Effect	LCI	UCI	SE	p	N	Indivs
1	Survival	WHAS	43	1	0	0	1	1	0	0	1.16933	1.11173	1.22992	0.0257732	<0.001	1849	350
1	Survival	WHAS	34	1	0	0	1	1	0	0	1.13059	1.07359	1.19062	0.026395	<0.001	2455	411
1	Survival	WHAS	43	1	0	0	1	1	0	1	1.12469	1.06706	1.18544	0.0268382	<0.001	1849	350
1	Survival	InCHIANTI	43	0	1	0	1	1	0	0	1.10011	1.04666	1.15629	0.0254106	<0.001	3661	377
1	Survival	InCHIANTI	34	0	0	0	1	1	0	0	1.05731	1.00555	1.11174	0.0256108	0.0295454	3661	377
1	Survival	InCHIANTI	43	0	1	0	1	1	0	1	1.11722	1.06226	1.17502	0.0257378	<0.001	3661	377
1	Survival	InCHIANTI	43	1	1	0	1	1	0	0	1.14995	1.05936	1.24828	0.0418622	<0.001	1534	189
1	Survival	InCHIANTI	34	1	0	0	1	1	0	0	1.10677	1.01874	1.20242	0.0422877	0.0164376	1534	189
1	Survival	InCHIANTI	43	1	1	0	1	1	0	1	1.17745	1.08281	1.28035	0.0427476	<0.001	1534	189
1	Frailty	WHAS	34	1	0	0	0	0	0	0	0.0799308	0.0483772	0.104182	NA	<0.001	1965	1083
1	Frailty	WHAS	34	1	0	0	0	0	1	0	0.0807769	0.0518567	0.0954926	NA	<0.001	1965	1083
1	Frailty	WHAS	43	1	0	0	0	0	0	0	0.106527	0.0732342	0.13571	NA	<0.001	1465	905
1	Frailty	WHAS	43	1	0	0	0	0	1	0	0.0882205	0.0783455	0.105246	NA	<0.001	1465	905
1	Frailty	WHAS	43	1	0	0	0	0	1	1	0.0997471	0.0809568	0.105032	NA	0.001	1465	905
1	Frailty	WHAS	43	1	0	0	0	0	0	1	0.0972481	0.0764734	0.136983	NA	0.001	1465	905
1	Frailty	WHAS	34	1	0	0	1	0	0	0	0.0403945	-0.000792358	0.0796801	NA	0.06	838	614
1	Frailty	WHAS	43	1	0	0	1	0	0	0	0.0474812	0.00272565	0.101085	NA	0.034	533	423
1	Frailty	WHAS	43	1	0	0	1	0	0	1	0.0593088	0.00511391	0.109054	NA	0.044	533	423
1	Frailty	InCHIANTI	34	0	0	1	0	0	0	0	0.049073	0.0139	0.082981	NA	0.004	976	976
1	Frailty	InCHIANTI	34	0	0	1	0	0	1	0	0.0624396	0.0210162	0.0892989	NA	0.002	976	976
1	Frailty	InCHIANTI	34	1	0	1	0	0	0	0	0.0343925	-0.0223686	0.099456	NA	0.22	540	540
1	Frailty	InCHIANTI	34	1	0	1	0	0	1	0	0.0245073	-0.0217912	0.0889504	NA	0.248	540	540
1	Frailty	InCHIANTI	43	0	0	1	0	0	0	0	0.0875015	0.0540788	0.123646	NA	<0.001	960	960
1	Frailty	InCHIANTI	43	0	0	1	0	0	1	0	0.0953971	0.0310539	0.125372	NA	<0.001	960	960
1	Frailty	InCHIANTI	43	1	0	1	0	0	0	0	0.0863033	0.031083	0.151213	NA	0.002	533	533
1	Frailty	InCHIANTI	43	1	0	1	0	0	1	0	0.0589176	0.0168334	0.113316	NA	0.002	533	533
1	Frailty	InCHIANTI	43	0	0	1	0	0	0	1	0.0867001	0.050943	0.123514	NA	0.001	960	960
1	Frailty	InCHIANTI	43	1	0	1	0	0	0	1	0.096257	0.0324777	0.154081	NA	0.006	533	533
1	Comorbs	WHAS	34	1	0	1	0	0	0	0	0.0129985	-0.0326662	0.0461637	NA	0.598	1062	1062
1	Comorbs	WHAS	34	1	0	1	0	0	1	0	0.00791514	-0.0190438	0.0421905	NA	0.548	1062	1062
1	Comorbs	WHAS	43	1	0	1	0	0	0	0	0.0236472	-0.0163366	0.0675301	NA	0.246	711	711
1	Comorbs	WHAS	43	1	0	1	0	0	1	0	-1.63395e-05	-0.0236687	0.0536395	NA	0.644	711	711
1	Comorbs	WHAS	43	1	0	1	0	0	1	1	0.0311205	-0.0138845	0.0608072	NA	0.234	711	711
1	Comorbs	WHAS	43	1	0	1	0	0	0	1	0.0332245	-0.0162577	0.0667073	NA	0.29	711	711
1	Comorbs	InCHIANTI	34	0	0	1	0	0	0	0	-0.0339567	-0.0544637	-0.000589418	NA	0.05	1252	1252
1	Comorbs	InCHIANTI	34	0	0	0	0	0	0	0	0.00155733	-0.017194	0.00884577	NA	0.672	3564	1305
1	Comorbs	InCHIANTI	34	0	0	1	0	0	1	0	-0.0299538	-0.0846538	-0.00398898	NA	0.018	1252	1252
1	Comorbs	InCHIANTI	34	0	0	0	0	0	1	0	-0.0263226	-0.0411622	0.00440584	NA	0.208	3564	1305
1	Comorbs	InCHIANTI	34	1	0	1	0	0	0	0	-0.0444971	-0.0931065	0.00129405	NA	0.066	541	541
1	Comorbs	InCHIANTI	34	1	0	0	0	0	0	0	-0.00970497	-0.0319813	0.0164097	NA	0.462	1481	606
1	Comorbs	InCHIANTI	34	1	0	1	0	0	1	0	-0.0558529	-0.147065	0.00664679	NA	0.09	541	541
1	Comorbs	InCHIANTI	34	1	0	0	0	0	1	0	-0.0400689	-0.0839491	0.0118727	NA	0.17	1481	606
1	Comorbs	InCHIANTI	43	0	0	1	0	0	0	0	-0.00317099	-0.0324106	0.0280282	NA	0.788	1047	1047
1	Comorbs	InCHIANTI	43	0	1	0	0	0	0	0	0.0065819	-0.00794574	0.0197012	NA	0.292	2904	1298
1	Comorbs	InCHIANTI	43	0	0	1	0	0	1	0	-0.00246006	-0.0559532	0.0410404	NA	0.692	1047	1047
1	Comorbs	InCHIANTI	43	0	1	0	0	0	1	0	-0.0050182	-0.016022	0.0167193	NA	0.848	2904	1298
1	Comorbs	InCHIANTI	43	1	0	1	0	0	0	0	0.0126328	-0.0517966	0.0525796	NA	0.966	463	463
1	Comorbs	InCHIANTI	43	1	1	0	0	0	0	0	0.0157061	-0.0159129	0.0412272	NA	0.314	1226	594
1	Comorbs	InCHIANTI	43	1	0	1	0	0	1	0	-0.00226168	-0.0281327	0.0295611	NA	0.788	463	463
1	Comorbs	InCHIANTI	43	1	1	0	0	0	1	0	0.0521957	-0.0263292	0.0738259	NA	0.338	1226	594
1	Comorbs	InCHIANTI	34	0	0	0	1	0	0	0	-0.00411788	-0.011851	0.0110438	NA	0.858	2195	968
1	Comorbs	InCHIANTI	34	1	0	0	1	0	0	0	-0.00163419	-0.0304104	0.0176425	NA	0.572	857	409
1	Comorbs	InCHIANTI	43	0	1	0	1	0	0	0	0.00156197	-0.00985607	0.0140726	NA	0.608	2159	965
1	Comorbs	InCHIANTI	43	1	1	0	1	0	0	0	-0.00386025	-0.036173	0.0175549	NA	0.622	845	407
1	CVD	WHAS	34	1	0	1	0	1	0	0	1.4324	0.713395	20.8603	NA	0.114	1062	1062
1	CVD	WHAS	43	1	0	1	0	1	0	0	1.51374	0.378343	279.551	NA	0.194	711	711
1	CVD	InCHIANTI	34	0	0	1	0	1	0	0	0.82817	0.15911	1.62583	NA	0.302	1252	1252
1	CVD	InCHIANTI	34	1	0	1	0	1	0	0	0.0139505	6.57645e-09	22254.9	NA	0.538	541	541
1	CVD	InCHIANTI	43	0	0	1	0	1	0	0	2.09755	0.00323506	7668.31	NA	0.776	1047	1047
1	CVD	InCHIANTI	43	1	0	1	0	1	0	0	1.06746	0.740127	1.42333	NA	0.838	463	463
1	CVD	InCHIANTI	34	0	0	0	1	1	0	0	0.943246	0.880077	1.01095	0.0353661	0.0985132	3661	NA
1	CVD	InCHIANTI	43	0	1	0	1	1	0	0	0.946653	0.879199	1.01928	0.0377153	0.14606	3661	NA
1	CVD	InCHIANTI	34	1	0	0	1	1	0	0	0.935788	0.82157	1.06588	0.0664138	0.317654	1534	NA
1	CVD	InCHIANTI	43	1	1	0	1	1	0	0	0.95321	0.832827	1.09099	0.0688824	0.486628	1534	NA
1	Diabetes	WHAS	34	1	0	1	0	1	0	0	1.05477	1.00392	1.18705	NA	0.044	1062	1062
1	Diabetes	WHAS	43	1	0	1	0	1	0	0	20.2168	1.20082	952.944	NA	0.024	711	711
1	Diabetes	InCHIANTI	34	0	0	1	0	1	0	0	0.524503	0.072232	0.848409	NA	<0.001	1252	1252
1	Diabetes	InCHIANTI	34	1	0	1	0	1	0	0	0.880329	0.701173	1.00125	NA	0.06	541	541
1	Diabetes	InCHIANTI	43	0	0	1	0	1	0	0	0.887809	0.852965	0.977633	NA	0.038	1047	1047
1	Diabetes	InCHIANTI	43	1	0	1	0	1	0	0	0.899813	0.541698	1.18264	NA	0.404	463	463
1	Diabetes	InCHIANTI	34	0	0	0	1	1	0	0	0.743128	0.63884	0.86444	0.0771499	<0.001	3661	NA
1	Diabetes	InCHIANTI	43	0	1	0	1	1	0	0	0.761024	0.647404	0.894584	0.082497	<0.001	3661	NA
1	Diabetes	InCHIANTI	34	1	0	0	1	1	0	0	0.751789	0.567966	0.995105	0.143058	0.0461195	1534	NA
1	Diabetes	InCHIANTI	43	1	1	0	1	1	0	0	0.835744	0.618608	1.1291	0.153496	0.242414	1534	NA
1	Cancer	WHAS	34	1	0	1	0	1	0	0	0.846243	0.595967	1.05106	NA	0.098	1062	1062
1	Cancer	WHAS	43	1	0	1	0	1	0	0	0.866543	0.813827	0.968625	NA	0.008	711	711
1	Cancer	InCHIANTI	34	0	0	1	0	1	0	0	1.14276	0.954048	1.21821	NA	0.212	1252	1252
1	Cancer	InCHIANTI	34	1	0	1	0	1	0	0	0.882834	0.195212	0.959183	NA	0.02	541	541
1	Cancer	InCHIANTI	43	0	0	1	0	1	0	0	1.05678	0.954844	1.34611	NA	0.356	1047	1047
1	Cancer	InCHIANTI	43	1	0	1	0	1	0	0	0.879028	0.829326	0.938948	NA	0.018	463	463
1	Cancer	InCHIANTI	34	0	0	0	1	1	0	0	1.17448	1.02625	1.31048	NA	0.042	2195	968
1	Cancer	InCHIANTI	34	1	0	0	1	1	0	0	1.12105	0.844043	1.27052	NA	0.438	857	409
1	Cancer	InCHIANTI	43	0	1	0	1	1	0	0	1.03046	0.926707	1.19224	NA	0.402	2159	965
1	Cancer	InCHIANTI	43	1	1	0	1	1	0	0	0.984461	0.719642	1.12461	NA	0.456	845	407
2	Survival	WHAS	34	1	0	0	1	1	0	0	1.23108	1.15945	1.30714	0.0305865	<0.001	2455	411
2	Survival	WHAS	43	1	0	0	1	1	0	0	1.18035	1.11085	1.25419	0.0309611	<0.001	1849	350
2	Survival	WHAS	43	1	0	0	1	1	0	1	1.17097	1.10199	1.24427	0.0309779	<0.001	1849	350
2	Survival	InCHIANTI	34	0	0	0	1	1	0	0	1.23895	1.16961	1.31239	0.0293832	<0.001	3661	377
2	Survival	InCHIANTI	43	0	1	0	1	1	0	1	1.21849	1.14921	1.29194	0.0298651	<0.001	3661	377
2	Survival	InCHIANTI	43	0	1	0	1	1	0	0	1.21494	1.14581	1.28823	0.0298865	<0.001	3661	377
2	Survival	InCHIANTI	43	1	1	0	1	1	0	1	1.18391	1.09014	1.28574	0.0420973	<0.001	1534	189
2	Survival	InCHIANTI	43	1	1	0	1	1	0	0	1.18151	1.08789	1.2832	0.0421227	<0.001	1534	189
2	Survival	InCHIANTI	34	1	0	0	1	1	0	0	1.21011	1.11419	1.3143	0.0421363	<0.001	1534	189
2	Frailty	WHAS	34	1	0	0	0	0	0	0	0.142983	0.120335	0.182565	NA	<0.001	1965	1083
2	Frailty	WHAS	34	1	0	0	0	0	1	0	0.135498	0.121951	0.151217	NA	<0.001	1965	1083
2	Frailty	WHAS	43	1	0	0	0	0	0	0	0.111995	0.0806239	0.155606	NA	<0.001	1465	905
2	Frailty	WHAS	43	1	0	0	0	0	1	0	0.0931154	0.080313	0.13854	NA	<0.001	1465	905
2	Frailty	WHAS	43	1	0	0	0	0	1	1	0.131941	0.0961167	0.152311	NA	0.001	1465	905
2	Frailty	WHAS	43	1	0	0	0	0	0	1	0.110701	0.0835792	0.151563	NA	0.001	1465	905
2	Frailty	WHAS	34	1	0	0	1	0	0	0	-0.00564293	-0.0463648	0.0404231	NA	0.85	838	614
2	Frailty	WHAS	43	1	0	0	1	0	0	0	-0.00364514	-0.0621164	0.0482037	NA	0.864	533	423
2	Frailty	WHAS	43	1	0	0	1	0	0	1	-0.0141125	-0.0537038	0.0500268	NA	0.886	533	423
2	Frailty	InCHIANTI	34	0	0	1	0	0	0	0	0.141014	0.0883117	0.169861	NA	<0.001	976	976
2	Frailty	InCHIANTI	34	0	0	1	0	0	1	0	0.127615	0.0915609	0.170701	NA	<0.001	976	976
2	Frailty	InCHIANTI	34	1	0	1	0	0	0	0	0.133098	0.0771457	0.186612	NA	<0.001	540	540
2	Frailty	InCHIANTI	34	1	0	1	0	0	1	0	0.122224	0.0801082	0.177879	NA	<0.001	540	540
2	Frailty	InCHIANTI	43	0	0	1	0	0	0	0	0.10215	0.0599056	0.133165	NA	<0.001	960	960
2	Frailty	InCHIANTI	43	0	0	1	0	0	1	0	0.108587	0.0678681	0.143635	NA	<0.001	960	960
2	Frailty	InCHIANTI	43	1	0	1	0	0	0	0	0.103295	0.0508869	0.153156	NA	<0.001	533	533
2	Frailty	InCHIANTI	43	1	0	1	0	0	1	0	0.0444292	0.031937	0.145397	NA	<0.001	533	533
2	Frailty	InCHIANTI	43	0	0	1	0	0	0	1	0.0980424	0.06093	0.13667	NA	0.001	960	960
2	Frailty	InCHIANTI	43	1	0	1	0	0	0	1	0.110031	0.0426135	0.153973	NA	0.001	533	533
2	Comorbs	WHAS	34	1	0	1	0	0	0	0	0.200061	0.163574	0.244495	NA	<0.001	1062	1062
2	Comorbs	WHAS	34	1	0	1	0	0	1	0	0.159981	0.135398	0.206922	NA	<0.001	1062	1062
2	Comorbs	WHAS	43	1	0	1	0	0	0	0	0.165116	0.111436	0.202722	NA	<0.001	711	711
2	Comorbs	WHAS	43	1	0	1	0	0	1	0	0.147273	0.116032	0.190492	NA	<0.001	711	711
2	Comorbs	WHAS	43	1	0	1	0	0	1	1	0.151373	0.113392	0.195838	NA	0.001	711	711
2	Comorbs	WHAS	43	1	0	1	0	0	0	1	0.165087	0.117968	0.210703	NA	0.001	711	711
2	Comorbs	InCHIANTI	34	0	0	1	0	0	0	0	0.17335	0.13668	0.201168	NA	<0.001	1252	1252
2	Comorbs	InCHIANTI	34	0	0	0	0	0	0	0	0.0769164	0.0616567	0.0934951	NA	<0.001	3564	1305
2	Comorbs	InCHIANTI	34	0	0	1	0	0	1	0	0.249072	0.204632	0.292542	NA	<0.001	1252	1252
2	Comorbs	InCHIANTI	34	0	0	0	0	0	1	0	0.205041	0.187989	0.215393	NA	<0.001	3564	1305
2	Comorbs	InCHIANTI	34	1	0	1	0	0	0	0	0.199935	0.150638	0.237074	NA	<0.001	541	541
2	Comorbs	InCHIANTI	34	1	0	0	0	0	0	0	0.0842288	0.061567	0.114937	NA	<0.001	1481	606
2	Comorbs	InCHIANTI	34	1	0	1	0	0	1	0	0.282324	0.251309	0.374639	NA	<0.001	541	541
2	Comorbs	InCHIANTI	34	1	0	0	0	0	1	0	0.190412	0.149261	0.194754	NA	<0.001	1481	606
2	Comorbs	InCHIANTI	43	0	0	1	0	0	0	0	0.126337	0.0955511	0.153427	NA	<0.001	1047	1047
2	Comorbs	InCHIANTI	43	0	1	0	0	0	0	0	0.0595333	0.0412675	0.0733884	NA	<0.001	2904	1298
2	Comorbs	InCHIANTI	43	0	0	1	0	0	1	0	0.211939	0.16294	0.253254	NA	<0.001	1047	1047
2	Comorbs	InCHIANTI	43	0	1	0	0	0	1	0	0.175551	0.14233	0.191343	NA	<0.001	2904	1298
2	Comorbs	InCHIANTI	43	1	0	1	0	0	0	0	0.162585	0.1114	0.19848	NA	<0.001	463	463
2	Comorbs	InCHIANTI	43	1	1	0	0	0	0	0	0.0674822	0.0367272	0.0915784	NA	<0.001	1226	594
2	Comorbs	InCHIANTI	43	1	0	1	0	0	1	0	0.237401	0.195439	0.306992	NA	<0.001	463	463
2	Comorbs	InCHIANTI	43	1	1	0	0	0	1	0	0.197833	0.186459	0.216582	NA	<0.001	1226	594
2	Comorbs	InCHIANTI	34	0	0	0	1	0	0	0	0.0247471	0.0106427	0.0387209	NA	0.002	2195	968
2	Comorbs	InCHIANTI	34	1	0	0	1	0	0	0	0.0332241	0.0117679	0.0605973	NA	0.008	857	409
2	Comorbs	InCHIANTI	43	0	1	0	1	0	0	0	0.0207474	0.0101375	0.0344521	NA	<0.001	2159	965
2	Comorbs	InCHIANTI	43	1	1	0	1	0	0	0	0.0299525	0.012479	0.0544066	NA	<0.001	845	407
2	CVD	WHAS	34	1	0	1	0	1	0	0	1.25277	1.22888	1.2758	NA	<0.001	1062	1062
2	CVD	WHAS	43	1	0	1	0	1	0	0	2.09219	1.52075	2.66541	NA	<0.001	711	711
2	CVD	InCHIANTI	34	0	0	1	0	1	0	0	1.29168	1.13974	1.4515	NA	<0.001	1252	1252
2	CVD	InCHIANTI	34	1	0	1	0	1	0	0	3.60579e+13	10.2632	2.61525e+19	NA	<0.001	541	541
2	CVD	InCHIANTI	43	0	0	1	0	1	0	0	1.61048	1.19737	4.23315	NA	<0.001	1047	1047
2	CVD	InCHIANTI	43	1	0	1	0	1	0	0	1.11115	1.08357	1.17621	NA	<0.001	463	463
2	CVD	InCHIANTI	43	0	1	0	1	1	0	0	1.06803	0.991271	1.15073	0.0380519	0.0837019	3661	NA
2	CVD	InCHIANTI	34	0	0	0	1	1	0	0	1.04276	0.9584	1.13455	0.043043	0.330625	3661	NA
2	CVD	InCHIANTI	43	1	1	0	1	1	0	0	1.13632	1.01568	1.27129	0.0572634	0.0256372	1534	NA
2	CVD	InCHIANTI	34	1	0	0	1	1	0	0	1.13257	1.0045	1.27697	0.0612244	0.0420163	1534	NA
2	Diabetes	WHAS	34	1	0	1	0	1	0	0	2.0013	1.75468	2.10078	NA	<0.001	1062	1062
2	Diabetes	WHAS	43	1	0	1	0	1	0	0	13.5112	5.11451	7.534e+09	NA	<0.001	711	711
2	Diabetes	InCHIANTI	34	0	0	1	0	1	0	0	1.45503	1.39747	1.6857	NA	<0.001	1252	1252
2	Diabetes	InCHIANTI	34	1	0	1	0	1	0	0	3.73052e+19	142830	6.66784e+35	NA	<0.001	541	541
2	Diabetes	InCHIANTI	43	0	0	1	0	1	0	0	1.50511	1.43999	1.6874	NA	<0.001	1047	1047
2	Diabetes	InCHIANTI	43	1	0	1	0	1	0	0	1.85203	1.68275	1.94455	NA	<0.001	463	463
2	Diabetes	InCHIANTI	43	0	1	0	1	1	0	0	1.3883	1.19175	1.61727	0.077887	<0.001	3661	NA
2	Diabetes	InCHIANTI	34	0	0	0	1	1	0	0	1.355	1.14325	1.60596	0.0866947	<0.001	3661	NA
2	Diabetes	InCHIANTI	34	1	0	0	1	1	0	0	1.46343	1.1545	1.85503	0.120977	0.00164624	1534	NA
2	Diabetes	InCHIANTI	43	1	1	0	1	1	0	0	1.55981	1.22303	1.98932	0.124097	<0.001	1534	NA
2	Cancer	WHAS	34	1	0	1	0	1	0	0	1.02616	0.914586	1.14796	NA	0.728	1062	1062
2	Cancer	WHAS	43	1	0	1	0	1	0	0	0.972187	0.741884	1.43194	NA	0.9	711	711
2	Cancer	InCHIANTI	34	0	0	1	0	1	0	0	1.28744	1.07898	2.69172	NA	0.02	1252	1252
2	Cancer	InCHIANTI	34	1	0	1	0	1	0	0	1.70652	1.44111	1.77861	NA	<0.001	541	541
2	Cancer	InCHIANTI	43	0	0	1	0	1	0	0	1.03177	1.00622	1.28244	NA	0.018	1047	1047
2	Cancer	InCHIANTI	43	1	0	1	0	1	0	0	2.72721e+33	2.20756e+06	4.5786e+44	NA	<0.001	463	463
2	Cancer	InCHIANTI	34	0	0	0	1	1	0	0	1.1011	0.99861	1.11239	NA	0.07	2195	968
2	Cancer	InCHIANTI	34	1	0	0	1	1	0	0	1.10253	0.862014	1.47523	NA	0.454	857	409
2	Cancer	InCHIANTI	43	0	1	0	1	1	0	0	0.947823	0.815737	1.10377	NA	0.636	2159	965
2	Cancer	InCHIANTI	43	1	1	0	1	1	0	0	1.01325	0.8108	1.30311	NA	0.79	845	407
3	Survival	WHAS	34	1	0	0	1	1	0	0	1.08058	1.01198	1.15383	0.0334646	0.0205684	2455	411
3	Survival	WHAS	43	1	0	0	1	1	0	0	0.995165	0.926972	1.06837	0.0362169	0.893539	1849	350
3	Survival	WHAS	43	1	0	0	1	1	0	1	1.00922	0.939498	1.08413	0.0365263	0.801522	1849	350
3	Survival	InCHIANTI	34	0	0	0	1	1	0	0	1.01887	0.95035	1.09233	0.035519	0.59871	3661	377
3	Survival	InCHIANTI	43	0	1	0	1	1	0	0	1.04341	0.972525	1.11947	0.0358955	0.236458	3661	377
3	Survival	InCHIANTI	43	0	1	0	1	1	0	1	1.03923	0.96848	1.11514	0.0359709	0.284783	3661	377
3	Survival	InCHIANTI	43	1	1	0	1	1	0	0	1.06864	0.971308	1.17574	0.0487258	0.173027	1534	189
3	Survival	InCHIANTI	43	1	1	0	1	1	0	1	1.06515	0.967748	1.17235	0.0489273	0.19707	1534	189
3	Survival	InCHIANTI	34	1	0	0	1	1	0	0	1.06355	0.961018	1.17702	0.0517214	0.233566	1534	189
3	Frailty	WHAS	34	1	0	0	0	0	0	0	-0.010704	-0.0474751	0.0226585	NA	0.474	1965	1083
3	Frailty	WHAS	34	1	0	0	0	0	1	0	-0.00921081	-0.0303789	0.0171635	NA	0.512	1965	1083
3	Frailty	WHAS	43	1	0	0	0	0	0	0	0.00571013	-0.0330272	0.0471494	NA	0.742	1465	905
3	Frailty	WHAS	43	1	0	0	0	0	1	0	0.00335616	-0.0197235	0.0325135	NA	0.694	1465	905
3	Frailty	WHAS	43	1	0	0	0	0	1	1	0.00178928	-0.00677312	0.0395625	NA	0.21	1465	905
3	Frailty	WHAS	43	1	0	0	0	0	0	1	0.00197734	-0.0335613	0.041124	NA	0.754	1465	905
3	Frailty	WHAS	34	1	0	0	1	0	0	0	0.0469247	-0.0166126	0.0796622	NA	0.22	838	614
3	Frailty	WHAS	43	1	0	0	1	0	0	0	-0.00306964	-0.0687828	0.0611191	NA	0.908	533	423
3	Frailty	WHAS	43	1	0	0	1	0	0	1	-0.00317703	-0.0619477	0.0663541	NA	0.958	533	423
3	Frailty	InCHIANTI	34	0	0	1	0	0	0	0	0.0115998	-0.0339873	0.0593618	NA	0.564	976	976
3	Frailty	InCHIANTI	34	0	0	1	0	0	1	0	0.00769138	-0.0324887	0.0701283	NA	0.592	976	976
3	Frailty	InCHIANTI	34	1	0	1	0	0	0	0	0.00775587	-0.0417739	0.0873125	NA	0.504	540	540
3	Frailty	InCHIANTI	34	1	0	1	0	0	1	0	0.0123809	-0.0484915	0.0881694	NA	0.558	540	540
3	Frailty	InCHIANTI	43	0	0	1	0	0	0	0	0.01217	-0.0212398	0.0670535	NA	0.348	960	960
3	Frailty	InCHIANTI	43	0	0	1	0	0	1	0	0.00973806	-0.0297722	0.0722851	NA	0.422	960	960
3	Frailty	InCHIANTI	43	1	0	1	0	0	0	0	0.00675305	-0.0589582	0.0645334	NA	0.736	533	533
3	Frailty	InCHIANTI	43	1	0	1	0	0	1	0	0.00661152	-0.0277303	0.0465702	NA	0.766	533	533
3	Frailty	InCHIANTI	43	0	0	1	0	0	0	1	0.0240962	-0.0215863	0.0661042	NA	0.358	960	960
3	Frailty	InCHIANTI	43	1	0	1	0	0	0	1	-0.00278126	-0.0502547	0.0718549	NA	0.812	533	533
3	Comorbs	WHAS	34	1	0	1	0	0	0	0	0.0198635	-0.0392036	0.0515293	NA	0.766	1062	1062
3	Comorbs	WHAS	34	1	0	1	0	0	1	0	-0.0166331	-0.040923	0.0310139	NA	0.59	1062	1062
3	Comorbs	WHAS	43	1	0	1	0	0	0	0	-0.0262943	-0.0875997	0.023588	NA	0.348	711	711
3	Comorbs	WHAS	43	1	0	1	0	0	1	0	-0.0234766	-0.0761774	0.0262414	NA	0.342	711	711
3	Comorbs	WHAS	43	1	0	1	0	0	1	1	-0.0418049	-0.0720184	0.0140457	NA	0.196	711	711
3	Comorbs	WHAS	43	1	0	1	0	0	0	1	-0.0277681	-0.0818821	0.0320202	NA	0.32	711	711
3	Comorbs	InCHIANTI	34	0	0	1	0	0	0	0	-0.0175967	-0.0534996	0.0181381	NA	0.396	1252	1252
3	Comorbs	InCHIANTI	34	0	0	0	0	0	0	0	-0.0162182	-0.0295104	0.00237358	NA	0.106	3564	1305
3	Comorbs	InCHIANTI	34	0	0	1	0	0	1	0	-0.0164868	-0.0788292	0.0310248	NA	0.352	1252	1252
3	Comorbs	InCHIANTI	34	0	0	0	0	0	1	0	-0.0461843	-0.0681897	-0.0108935	NA	<0.001	3564	1305
3	Comorbs	InCHIANTI	34	1	0	1	0	0	0	0	0.0275307	-0.0408451	0.0638711	NA	0.588	541	541
3	Comorbs	InCHIANTI	34	1	0	0	0	0	0	0	-0.0164221	-0.038323	0.0167834	NA	0.366	1481	606
3	Comorbs	InCHIANTI	34	1	0	1	0	0	1	0	0.0363895	-0.0552942	0.126025	NA	0.604	541	541
3	Comorbs	InCHIANTI	34	1	0	0	0	0	1	0	0.0594969	-0.0661791	0.0796393	NA	0.932	1481	606
3	Comorbs	InCHIANTI	43	0	0	1	0	0	0	0	0.00842972	-0.0333924	0.0392961	NA	0.794	1047	1047
3	Comorbs	InCHIANTI	43	0	1	0	0	0	0	0	-0.012414	-0.034816	0.00243271	NA	0.1	2904	1298
3	Comorbs	InCHIANTI	43	0	0	1	0	0	1	0	0.00963977	-0.0452763	0.0675376	NA	0.756	1047	1047
3	Comorbs	InCHIANTI	43	0	1	0	0	0	1	0	-0.0631748	-0.0755242	-0.0293329	NA	<0.001	2904	1298
3	Comorbs	InCHIANTI	43	1	0	1	0	0	0	0	0.026832	-0.0251265	0.0813015	NA	0.436	463	463
3	Comorbs	InCHIANTI	43	1	1	0	0	0	0	0	-0.0108039	-0.0419213	0.0218977	NA	0.546	1226	594
3	Comorbs	InCHIANTI	43	1	0	1	0	0	1	0	0.0344076	-0.0464443	0.116457	NA	0.326	463	463
3	Comorbs	InCHIANTI	43	1	1	0	0	0	1	0	-0.0351102	-0.043937	0.0125104	NA	0.592	1226	594
3	Comorbs	InCHIANTI	34	0	0	0	1	0	0	0	-0.0214714	-0.0382018	-0.00823931	NA	<0.001	2195	968
3	Comorbs	InCHIANTI	34	1	0	0	1	0	0	0	-0.0247046	-0.0522183	0.00547044	NA	0.12	857	409
3	Comorbs	InCHIANTI	43	0	1	0	1	0	0	0	-0.0127379	-0.0265106	0.00410623	NA	0.192	2159	965
3	Comorbs	InCHIANTI	43	1	1	0	1	0	0	0	-0.0173857	-0.041173	0.0145178	NA	0.344	845	407
3	CVD	WHAS	34	1	0	1	0	1	0	0	1.0382	0.705877	1.34999	NA	0.93	1062	1062
3	CVD	WHAS	43	1	0	1	0	1	0	0	0.963034	0.919722	1.00527	NA	0.09	711	711
3	CVD	InCHIANTI	34	0	0	1	0	1	0	0	0.84821	0.745586	1.06277	NA	0.144	1252	1252
3	CVD	InCHIANTI	34	1	0	1	0	1	0	0	1.08439	0.880676	1.13072	NA	0.892	541	541
3	CVD	InCHIANTI	43	0	0	1	0	1	0	0	1.12171	0.978706	1.28642	NA	0.1	1047	1047
3	CVD	InCHIANTI	43	1	0	1	0	1	0	0	1.64267e+06	0.097577	934274784867300	NA	0.096	463	463
3	CVD	InCHIANTI	43	0	1	0	1	1	0	0	1.03856	0.946455	1.13963	0.0473818	0.42455	3661	NA
3	CVD	InCHIANTI	34	0	0	0	1	1	0	0	1.02879	0.936597	1.13006	0.0479007	0.553481	3661	NA
3	CVD	InCHIANTI	43	1	1	0	1	1	0	0	0.988742	0.853028	1.14605	0.075327	0.880525	1534	NA
3	CVD	InCHIANTI	34	1	0	0	1	1	0	0	0.963244	0.827789	1.12086	0.0773205	0.628153	1534	NA
3	Diabetes	WHAS	34	1	0	1	0	1	0	0	0.954356	0.175172	6.45264	NA	0.838	1062	1062
3	Diabetes	WHAS	43	1	0	1	0	1	0	0	0.939975	0.796006	0.966835	NA	<0.001	711	711
3	Diabetes	InCHIANTI	34	0	0	1	0	1	0	0	0.998739	0.978776	1.15388	NA	0.626	1252	1252
3	Diabetes	InCHIANTI	34	1	0	1	0	1	0	0	1.30702	1.21997	1.34821	NA	<0.001	541	541
3	Diabetes	InCHIANTI	43	0	0	1	0	1	0	0	1.92853	0.212242	40.7932	NA	0.452	1047	1047
3	Diabetes	InCHIANTI	43	1	0	1	0	1	0	0	1.13968	0.558518	4.5517	NA	0.468	463	463
3	Diabetes	InCHIANTI	43	0	1	0	1	1	0	0	0.907198	0.75292	1.09309	0.0951031	0.305789	3661	NA
3	Diabetes	InCHIANTI	34	0	0	0	1	1	0	0	0.856696	0.705319	1.04056	0.0992004	0.118952	3661	NA
3	Diabetes	InCHIANTI	43	1	1	0	1	1	0	0	0.941003	0.683492	1.29553	0.163129	0.709321	1534	NA
3	Diabetes	InCHIANTI	34	1	0	0	1	1	0	0	0.881482	0.618733	1.25581	0.180577	0.484804	1534	NA
3	Cancer	WHAS	34	1	0	1	0	1	0	0	1.15846	0.847152	2.11458	NA	0.242	1062	1062
3	Cancer	WHAS	43	1	0	1	0	1	0	0	0.767663	0.0111946	3.28957	NA	0.314	711	711
3	Cancer	InCHIANTI	34	0	0	1	0	1	0	0	0.940906	0.88961	0.967419	NA	<0.001	1252	1252
3	Cancer	InCHIANTI	34	1	0	1	0	1	0	0	1.11077	0.386705	10.8984	NA	0.314	541	541
3	Cancer	InCHIANTI	43	0	0	1	0	1	0	0	0.990776	0.798524	1.07027	NA	0.326	1047	1047
3	Cancer	InCHIANTI	43	1	0	1	0	1	0	0	1.04622	0.8547	1.3124	NA	0.488	463	463
3	Cancer	InCHIANTI	34	0	0	0	1	1	0	0	0.926565	0.835416	0.998006	NA	0.04	2195	968
3	Cancer	InCHIANTI	34	1	0	0	1	1	0	0	0.888675	0.748612	1.47247	NA	0.556	857	409
3	Cancer	InCHIANTI	43	0	1	0	1	1	0	0	1.0995	1.07561	1.44916	NA	<0.001	2159	965
3	Cancer	InCHIANTI	43	1	1	0	1	1	0	0	1.14162	0.853305	1.2705	NA	0.37	845	407

## Sheet: Guide
PCA	Axis 1, 2, or 3
Outcome	What health outcome? Frailty=# of Fried's frailty criteria; Comorbs=# of comorbidities, as defined in the text; CVD=cardiovascular disease
Dataset	WHAS or InCHIANTI
Vars	# of variables used to calculate the PCA, 43 or 34, as described in text
F65+	For InCHIANTI, were data restricted to women aged 65+, for comparability with WHAS? 1=yes, 0=no.
Imputed	Were biomarker data for DHEAS, IGF-1, Estradiol, TSH, Folate, and vitamin B12 imputed in InCHIANTI for visits after baseline? 1=yes, 0=no. Imputations based on age, age-squared, sex, and age-sex interaction. Only relevant for the 43-variable set; necessary for longitudinal analyses.
Visit 1	Were only data from the baseline visit used? 1=yes, 0=no. Yes implies a cross-sectional analysis.
Predict	Was the model predictive of future outcomes or changes? 1=yes, 0=no.
Dichot	Is the outcome dichotomous? 1=yes, 0=no. Yes for Survival, CVD, Cancer, and Diabetes; No for Frailty and Comorbidities. Yes implies that no effect = 1; No implies that no effect = 0. When the outcome was dichotomous, the Bayesian equivalent of logistic regression was used. When it was not, either a linear or Poisson regression was used.
Poisson	Was a Poisson regression used? 1=yes, 0=no. Only relevant for Frailty and Comorbidities; for these outcomes, when this variable =0, linear regression was used.
Age control	Were biomarkers adjusted for age BEFORE inclusion in the PCA analysis, using a spline? If yes 1, if no 0. All analyses included control for age in the regression models.
Effect	Effect size (per unit PCA). Based on posterior mode for models run in MCMCglmm.
SE	Standard error of the effect size. For dichotomous effect sizes, this is the standard error of log(effect size). Not available for models run in MCMCglmm.
LCI	Lower 95% confidence/credibility interval
UCI	Upper 95% confidence/credibility interval
p	p-value
N	Number of observations
Indivs	Number of individuals (or events, in the case of survival models)
Notes	All models take the basic form Y ~ PCA + Age, where Y is the Outcome and PCA is the axis indicated in the first column.
	All regression models other than Cox proportional hazards models were run in a Bayesian framework using the function MCMCglmm in R, with individual as a random effect.
	Age was controlled for as a cubic basis spline with 4 knots (WHAS) or 5 knots (InCHIANTI).
