# Supplementary material for: Detection of a Novel, Integrative Aging Process Suggests Complex Physiological Integration
Source: PLoS One. 2015 Mar 11;10(3):e0116489. doi: 10.1371/journal.pone.0116489 (PMC4356614; doi:10.1371/journal.pone.0116489)
Supplement: S1 Worksheet — This tool allows a user to input biomarker data from one or many individual patients and calculate scores on PCA1 for each patient, using the reduced set of 14 biomarkers described in the text. Additionally, explanations are included and a histogram is provided as an interpretation reference for different scores. Users should be careful to only alter text in the yellow cells; altering text in the white or green cells can cause the calculator to stop functioning. Data on all 14 biomarkers is needed to calculate a score. (XLSX) [file pone.0116489.s003.xlsx]

## Sheet: PCA1 calculator
	Value	Log?	Mean	SD	Loadings	Calc		A histogram of observed PCA1 values in the WHAS, InCHIANTI, and BLSA data sets
Hemoglobin	13	0	13.495	1.40092	-0.458026	0.161834
Hematocrit	40	0	40.3498	3.89351	-0.409862	0.0368269										Explanation: PCA1 measures an underlying biological process that reflects anemia, inflammation, calcium, and protein transport. To calculate it, fill in the yellow cells with oberved values, and the results will appear automatically in the orange cell(s). PCA1 is a linear combination of the 14 biomarkers (or, in some cases as indicated, of their logs). Each variable is first standardized by subtr…
MCH	30	0	30.4641	2.05666	-0.212242	0.0478977
MCHC	33	0	33.4342	1.16498	-0.212499	0.0792084
RBC	4.3	0	4.44018	0.466951	-0.302917	0.0909347
RDW	13	1	2.62054	0.0859085	0.255821	-0.165526
Platelets	236	0	236.45	68.1273	0.106989	-0.000706902
Iron	85	0	85.4228	29.142	-0.297427	0.00431499
Alb:Glob ratio	1.4	0	1.43439	0.246881	-0.28823	0.0401492
Albumin	23	0	23.468	26.4345	-0.309775	0.00548401
Calcium	9.3	0	9.38732	0.455684	-0.15012	0.0287662
C-reactive protein	2.7	1	0.931751	1.08816	0.181351	0.0102497
Alkaline Phosphatase	86	1	4.58604	0.494708	0.0769745	-0.0204916
ALT	19	1	2.94956	0.51754	-0.185807	0.00183837
						0.32078		This is the value of PCA1
	Input raw values for one patient here
Use the tool below to calculate values for multiple patients at once:
Patient	Hemoglobin	Hematocrit	MCH	MCHC	RBC	RDW	Platelets	Iron	Alb:Glob ratio	Albumin	Calcium	C-reactive protein	Alkaline Phosphatase	ALT	PCA1	Calculations
1	13	40	30	33	4.3	13	236	85	1.4	23	9.3	2.7	86	19	0.32078	0.161834	0.0368269	0.0478977	0.0792084	0.0909347	-0.165526	-0.000706902	0.00431499	0.0401492	0.00548401	0.0287662	0.0102497	-0.0204916	0.00183837
2															#NUM!	4.41214	4.24755	3.14382	6.09858	2.8804	#NUM!	-0.371329	0.871835	1.67463	0.275011	3.09255	#NUM!	#NUM!	#NUM!
3															#NUM!	4.41214	4.24755	3.14382	6.09858	2.8804	#NUM!	-0.371329	0.871835	1.67463	0.275011	3.09255	#NUM!	#NUM!	#NUM!
4															#NUM!	4.41214	4.24755	3.14382	6.09858	2.8804	#NUM!	-0.371329	0.871835	1.67463	0.275011	3.09255	#NUM!	#NUM!	#NUM!
5															#NUM!	4.41214	4.24755	3.14382	6.09858	2.8804	#NUM!	-0.371329	0.871835	1.67463	0.275011	3.09255	#NUM!	#NUM!	#NUM!
6															#NUM!	4.41214	4.24755	3.14382	6.09858	2.8804	#NUM!	-0.371329	0.871835	1.67463	0.275011	3.09255	#NUM!	#NUM!	#NUM!
7															#NUM!	4.41214	4.24755	3.14382	6.09858	2.8804	#NUM!	-0.371329	0.871835	1.67463	0.275011	3.09255	#NUM!	#NUM!	#NUM!
8															#NUM!	4.41214	4.24755	3.14382	6.09858	2.8804	#NUM!	-0.371329	0.871835	1.67463	0.275011	3.09255	#NUM!	#NUM!	#NUM!
9															#NUM!	4.41214	4.24755	3.14382	6.09858	2.8804	#NUM!	-0.371329	0.871835	1.67463	0.275011	3.09255	#NUM!	#NUM!	#NUM!
etc.															#NUM!	4.41214	4.24755	3.14382	6.09858	2.8804	#NUM!	-0.371329	0.871835	1.67463	0.275011	3.09255	#NUM!	#NUM!	#NUM!
															#NUM!	4.41214	4.24755	3.14382	6.09858	2.8804	#NUM!	-0.371329	0.871835	1.67463	0.275011	3.09255	#NUM!	#NUM!	#NUM!
															#NUM!	4.41214	4.24755	3.14382	6.09858	2.8804	#NUM!	-0.371329	0.871835	1.67463	0.275011	3.09255	#NUM!	#NUM!	#NUM!
															#NUM!	4.41214	4.24755	3.14382	6.09858	2.8804	#NUM!	-0.371329	0.871835	1.67463	0.275011	3.09255	#NUM!	#NUM!	#NUM!
															#NUM!	4.41214	4.24755	3.14382	6.09858	2.8804	#NUM!	-0.371329	0.871835	1.67463	0.275011	3.09255	#NUM!	#NUM!	#NUM!
															#NUM!	4.41214	4.24755	3.14382	6.09858	2.8804	#NUM!	-0.371329	0.871835	1.67463	0.275011	3.09255	#NUM!	#NUM!	#NUM!
															#NUM!	4.41214	4.24755	3.14382	6.09858	2.8804	#NUM!	-0.371329	0.871835	1.67463	0.275011	3.09255	#NUM!	#NUM!	#NUM!
															#NUM!	4.41214	4.24755	3.14382	6.09858	2.8804	#NUM!	-0.371329	0.871835	1.67463	0.275011	3.09255	#NUM!	#NUM!	#NUM!
															#NUM!	4.41214	4.24755	3.14382	6.09858	2.8804	#NUM!	-0.371329	0.871835	1.67463	0.275011	3.09255	#NUM!	#NUM!	#NUM!
															#NUM!	4.41214	4.24755	3.14382	6.09858	2.8804	#NUM!	-0.371329	0.871835	1.67463	0.275011	3.09255	#NUM!	#NUM!	#NUM!
															#NUM!	4.41214	4.24755	3.14382	6.09858	2.8804	#NUM!	-0.371329	0.871835	1.67463	0.275011	3.09255	#NUM!	#NUM!	#NUM!
															#NUM!	4.41214	4.24755	3.14382	6.09858	2.8804	#NUM!	-0.371329	0.871835	1.67463	0.275011	3.09255	#NUM!	#NUM!	#NUM!
															#NUM!	4.41214	4.24755	3.14382	6.09858	2.8804	#NUM!	-0.371329	0.871835	1.67463	0.275011	3.09255	#NUM!	#NUM!	#NUM!
															#NUM!	4.41214	4.24755	3.14382	6.09858	2.8804	#NUM!	-0.371329	0.871835	1.67463	0.275011	3.09255	#NUM!	#NUM!	#NUM!
															#NUM!	4.41214	4.24755	3.14382	6.09858	2.8804	#NUM!	-0.371329	0.871835	1.67463	0.275011	3.09255	#NUM!	#NUM!	#NUM!
															#NUM!	4.41214	4.24755	3.14382	6.09858	2.8804	#NUM!	-0.371329	0.871835	1.67463	0.275011	3.09255	#NUM!	#NUM!	#NUM!
															#NUM!	4.41214	4.24755	3.14382	6.09858	2.8804	#NUM!	-0.371329	0.871835	1.67463	0.275011	3.09255	#NUM!	#NUM!	#NUM!
															#NUM!	4.41214	4.24755	3.14382	6.09858	2.8804	#NUM!	-0.371329	0.871835	1.67463	0.275011	3.09255	#NUM!	#NUM!	#NUM!
															#NUM!	4.41214	4.24755	3.14382	6.09858	2.8804	#NUM!	-0.371329	0.871835	1.67463	0.275011	3.09255	#NUM!	#NUM!	#NUM!
															#NUM!	4.41214	4.24755	3.14382	6.09858	2.8804	#NUM!	-0.371329	0.871835	1.67463	0.275011	3.09255	#NUM!	#NUM!	#NUM!
															#NUM!	4.41214	4.24755	3.14382	6.09858	2.8804	#NUM!	-0.371329	0.871835	1.67463	0.275011	3.09255	#NUM!	#NUM!	#NUM!
															#NUM!	4.41214	4.24755	3.14382	6.09858	2.8804	#NUM!	-0.371329	0.871835	1.67463	0.275011	3.09255	#NUM!	#NUM!	#NUM!
															#NUM!	4.41214	4.24755	3.14382	6.09858	2.8804	#NUM!	-0.371329	0.871835	1.67463	0.275011	3.09255	#NUM!	#NUM!	#NUM!
															#NUM!	4.41214	4.24755	3.14382	6.09858	2.8804	#NUM!	-0.371329	0.871835	1.67463	0.275011	3.09255	#NUM!	#NUM!	#NUM!
															#NUM!	4.41214	4.24755	3.14382	6.09858	2.8804	#NUM!	-0.371329	0.871835	1.67463	0.275011	3.09255	#NUM!	#NUM!	#NUM!
															#NUM!	4.41214	4.24755	3.14382	6.09858	2.8804	#NUM!	-0.371329	0.871835	1.67463	0.275011	3.09255	#NUM!	#NUM!	#NUM!
															#NUM!	4.41214	4.24755	3.14382	6.09858	2.8804	#NUM!	-0.371329	0.871835	1.67463	0.275011	3.09255	#NUM!	#NUM!	#NUM!
															#NUM!	4.41214	4.24755	3.14382	6.09858	2.8804	#NUM!	-0.371329	0.871835	1.67463	0.275011	3.09255	#NUM!	#NUM!	#NUM!
															#NUM!	4.41214	4.24755	3.14382	6.09858	2.8804	#NUM!	-0.371329	0.871835	1.67463	0.275011	3.09255	#NUM!	#NUM!	#NUM!
															#NUM!	4.41214	4.24755	3.14382	6.09858	2.8804	#NUM!	-0.371329	0.871835	1.67463	0.275011	3.09255	#NUM!	#NUM!	#NUM!
															#NUM!	4.41214	4.24755	3.14382	6.09858	2.8804	#NUM!	-0.371329	0.871835	1.67463	0.275011	3.09255	#NUM!	#NUM!	#NUM!
															#NUM!	4.41214	4.24755	3.14382	6.09858	2.8804	#NUM!	-0.371329	0.871835	1.67463	0.275011	3.09255	#NUM!	#NUM!	#NUM!
															#NUM!	4.41214	4.24755	3.14382	6.09858	2.8804	#NUM!	-0.371329	0.871835	1.67463	0.275011	3.09255	#NUM!	#NUM!	#NUM!
															#NUM!	4.41214	4.24755	3.14382	6.09858	2.8804	#NUM!	-0.371329	0.871835	1.67463	0.275011	3.09255	#NUM!	#NUM!	#NUM!
															#NUM!	4.41214	4.24755	3.14382	6.09858	2.8804	#NUM!	-0.371329	0.871835	1.67463	0.275011	3.09255	#NUM!	#NUM!	#NUM!
															#NUM!	4.41214	4.24755	3.14382	6.09858	2.8804	#NUM!	-0.371329	0.871835	1.67463	0.275011	3.09255	#NUM!	#NUM!	#NUM!
															#NUM!	4.41214	4.24755	3.14382	6.09858	2.8804	#NUM!	-0.371329	0.871835	1.67463	0.275011	3.09255	#NUM!	#NUM!	#NUM!
															#NUM!	4.41214	4.24755	3.14382	6.09858	2.8804	#NUM!	-0.371329	0.871835	1.67463	0.275011	3.09255	#NUM!	#NUM!	#NUM!
															#NUM!	4.41214	4.24755	3.14382	6.09858	2.8804	#NUM!	-0.371329	0.871835	1.67463	0.275011	3.09255	#NUM!	#NUM!	#NUM!
															#NUM!	4.41214	4.24755	3.14382	6.09858	2.8804	#NUM!	-0.371329	0.871835	1.67463	0.275011	3.09255	#NUM!	#NUM!	#NUM!
															#NUM!	4.41214	4.24755	3.14382	6.09858	2.8804	#NUM!	-0.371329	0.871835	1.67463	0.275011	3.09255	#NUM!	#NUM!	#NUM!
															#NUM!	4.41214	4.24755	3.14382	6.09858	2.8804	#NUM!	-0.371329	0.871835	1.67463	0.275011	3.09255	#NUM!	#NUM!	#NUM!
															#NUM!	4.41214	4.24755	3.14382	6.09858	2.8804	#NUM!	-0.371329	0.871835	1.67463	0.275011	3.09255	#NUM!	#NUM!	#NUM!
															#NUM!	4.41214	4.24755	3.14382	6.09858	2.8804	#NUM!	-0.371329	0.871835	1.67463	0.275011	3.09255	#NUM!	#NUM!	#NUM!
															#NUM!	4.41214	4.24755	3.14382	6.09858	2.8804	#NUM!	-0.371329	0.871835	1.67463	0.275011	3.09255	#NUM!	#NUM!	#NUM!
															#NUM!	4.41214	4.24755	3.14382	6.09858	2.8804	#NUM!	-0.371329	0.871835	1.67463	0.275011	3.09255	#NUM!	#NUM!	#NUM!
															#NUM!	4.41214	4.24755	3.14382	6.09858	2.8804	#NUM!	-0.371329	0.871835	1.67463	0.275011	3.09255	#NUM!	#NUM!	#NUM!
															#NUM!	4.41214	4.24755	3.14382	6.09858	2.8804	#NUM!	-0.371329	0.871835	1.67463	0.275011	3.09255	#NUM!	#NUM!	#NUM!
															#NUM!	4.41214	4.24755	3.14382	6.09858	2.8804	#NUM!	-0.371329	0.871835	1.67463	0.275011	3.09255	#NUM!	#NUM!	#NUM!
															#NUM!	4.41214	4.24755	3.14382	6.09858	2.8804	#NUM!	-0.371329	0.871835	1.67463	0.275011	3.09255	#NUM!	#NUM!	#NUM!
															#NUM!	4.41214	4.24755	3.14382	6.09858	2.8804	#NUM!	-0.371329	0.871835	1.67463	0.275011	3.09255	#NUM!	#NUM!	#NUM!
															#NUM!	4.41214	4.24755	3.14382	6.09858	2.8804	#NUM!	-0.371329	0.871835	1.67463	0.275011	3.09255	#NUM!	#NUM!	#NUM!
															#NUM!	4.41214	4.24755	3.14382	6.09858	2.8804	#NUM!	-0.371329	0.871835	1.67463	0.275011	3.09255	#NUM!	#NUM!	#NUM!
															#NUM!	4.41214	4.24755	3.14382	6.09858	2.8804	#NUM!	-0.371329	0.871835	1.67463	0.275011	3.09255	#NUM!	#NUM!	#NUM!
															#NUM!	4.41214	4.24755	3.14382	6.09858	2.8804	#NUM!	-0.371329	0.871835	1.67463	0.275011	3.09255	#NUM!	#NUM!	#NUM!
															#NUM!	4.41214	4.24755	3.14382	6.09858	2.8804	#NUM!	-0.371329	0.871835	1.67463	0.275011	3.09255	#NUM!	#NUM!	#NUM!
															#NUM!	4.41214	4.24755	3.14382	6.09858	2.8804	#NUM!	-0.371329	0.871835	1.67463	0.275011	3.09255	#NUM!	#NUM!	#NUM!
															#NUM!	4.41214	4.24755	3.14382	6.09858	2.8804	#NUM!	-0.371329	0.871835	1.67463	0.275011	3.09255	#NUM!	#NUM!	#NUM!
															#NUM!	4.41214	4.24755	3.14382	6.09858	2.8804	#NUM!	-0.371329	0.871835	1.67463	0.275011	3.09255	#NUM!	#NUM!	#NUM!
															#NUM!	4.41214	4.24755	3.14382	6.09858	2.8804	#NUM!	-0.371329	0.871835	1.67463	0.275011	3.09255	#NUM!	#NUM!	#NUM!
															#NUM!	4.41214	4.24755	3.14382	6.09858	2.8804	#NUM!	-0.371329	0.871835	1.67463	0.275011	3.09255	#NUM!	#NUM!	#NUM!
															#NUM!	4.41214	4.24755	3.14382	6.09858	2.8804	#NUM!	-0.371329	0.871835	1.67463	0.275011	3.09255	#NUM!	#NUM!	#NUM!
															#NUM!	4.41214	4.24755	3.14382	6.09858	2.8804	#NUM!	-0.371329	0.871835	1.67463	0.275011	3.09255	#NUM!	#NUM!	#NUM!
															#NUM!	4.41214	4.24755	3.14382	6.09858	2.8804	#NUM!	-0.371329	0.871835	1.67463	0.275011	3.09255	#NUM!	#NUM!	#NUM!
															#NUM!	4.41214	4.24755	3.14382	6.09858	2.8804	#NUM!	-0.371329	0.871835	1.67463	0.275011	3.09255	#NUM!	#NUM!	#NUM!
															#NUM!	4.41214	4.24755	3.14382	6.09858	2.8804	#NUM!	-0.371329	0.871835	1.67463	0.275011	3.09255	#NUM!	#NUM!	#NUM!
															#NUM!	4.41214	4.24755	3.14382	6.09858	2.8804	#NUM!	-0.371329	0.871835	1.67463	0.275011	3.09255	#NUM!	#NUM!	#NUM!
															#NUM!	4.41214	4.24755	3.14382	6.09858	2.8804	#NUM!	-0.371329	0.871835	1.67463	0.275011	3.09255	#NUM!	#NUM!	#NUM!
															#NUM!	4.41214	4.24755	3.14382	6.09858	2.8804	#NUM!	-0.371329	0.871835	1.67463	0.275011	3.09255	#NUM!	#NUM!	#NUM!
															#NUM!	4.41214	4.24755	3.14382	6.09858	2.8804	#NUM!	-0.371329	0.871835	1.67463	0.275011	3.09255	#NUM!	#NUM!	#NUM!
															#NUM!	4.41214	4.24755	3.14382	6.09858	2.8804	#NUM!	-0.371329	0.871835	1.67463	0.275011	3.09255	#NUM!	#NUM!	#NUM!
															#NUM!	4.41214	4.24755	3.14382	6.09858	2.8804	#NUM!	-0.371329	0.871835	1.67463	0.275011	3.09255	#NUM!	#NUM!	#NUM!
															#NUM!	4.41214	4.24755	3.14382	6.09858	2.8804	#NUM!	-0.371329	0.871835	1.67463	0.275011	3.09255	#NUM!	#NUM!	#NUM!
															#NUM!	4.41214	4.24755	3.14382	6.09858	2.8804	#NUM!	-0.371329	0.871835	1.67463	0.275011	3.09255	#NUM!	#NUM!	#NUM!
															#NUM!	4.41214	4.24755	3.14382	6.09858	2.8804	#NUM!	-0.371329	0.871835	1.67463	0.275011	3.09255	#NUM!	#NUM!	#NUM!
															#NUM!	4.41214	4.24755	3.14382	6.09858	2.8804	#NUM!	-0.371329	0.871835	1.67463	0.275011	3.09255	#NUM!	#NUM!	#NUM!
															#NUM!	4.41214	4.24755	3.14382	6.09858	2.8804	#NUM!	-0.371329	0.871835	1.67463	0.275011	3.09255	#NUM!	#NUM!	#NUM!
															#NUM!	4.41214	4.24755	3.14382	6.09858	2.8804	#NUM!	-0.371329	0.871835	1.67463	0.275011	3.09255	#NUM!	#NUM!	#NUM!
															#NUM!	4.41214	4.24755	3.14382	6.09858	2.8804	#NUM!	-0.371329	0.871835	1.67463	0.275011	3.09255	#NUM!	#NUM!	#NUM!
															#NUM!	4.41214	4.24755	3.14382	6.09858	2.8804	#NUM!	-0.371329	0.871835	1.67463	0.275011	3.09255	#NUM!	#NUM!	#NUM!
															#NUM!	4.41214	4.24755	3.14382	6.09858	2.8804	#NUM!	-0.371329	0.871835	1.67463	0.275011	3.09255	#NUM!	#NUM!	#NUM!
															#NUM!	4.41214	4.24755	3.14382	6.09858	2.8804	#NUM!	-0.371329	0.871835	1.67463	0.275011	3.09255	#NUM!	#NUM!	#NUM!
															#NUM!	4.41214	4.24755	3.14382	6.09858	2.8804	#NUM!	-0.371329	0.871835	1.67463	0.275011	3.09255	#NUM!	#NUM!	#NUM!
															#NUM!	4.41214	4.24755	3.14382	6.09858	2.8804	#NUM!	-0.371329	0.871835	1.67463	0.275011	3.09255	#NUM!	#NUM!	#NUM!
															#NUM!	4.41214	4.24755	3.14382	6.09858	2.8804	#NUM!	-0.371329	0.871835	1.67463	0.275011	3.09255	#NUM!	#NUM!	#NUM!
															#NUM!	4.41214	4.24755	3.14382	6.09858	2.8804	#NUM!	-0.371329	0.871835	1.67463	0.275011	3.09255	#NUM!	#NUM!	#NUM!
															#NUM!	4.41214	4.24755	3.14382	6.09858	2.8804	#NUM!	-0.371329	0.871835	1.67463	0.275011	3.09255	#NUM!	#NUM!	#NUM!
															#NUM!	4.41214	4.24755	3.14382	6.09858	2.8804	#NUM!	-0.371329	0.871835	1.67463	0.275011	3.09255	#NUM!	#NUM!	#NUM!
															#NUM!	4.41214	4.24755	3.14382	6.09858	2.8804	#NUM!	-0.371329	0.871835	1.67463	0.275011	3.09255	#NUM!	#NUM!	#NUM!
															#NUM!	4.41214	4.24755	3.14382	6.09858	2.8804	#NUM!	-0.371329	0.871835	1.67463	0.275011	3.09255	#NUM!	#NUM!	#NUM!
															#NUM!	4.41214	4.24755	3.14382	6.09858	2.8804	#NUM!	-0.371329	0.871835	1.67463	0.275011	3.09255	#NUM!	#NUM!	#NUM!
															#NUM!	4.41214	4.24755	3.14382	6.09858	2.8804	#NUM!	-0.371329	0.871835	1.67463	0.275011	3.09255	#NUM!	#NUM!	#NUM!
															#NUM!	4.41214	4.24755	3.14382	6.09858	2.8804	#NUM!	-0.371329	0.871835	1.67463	0.275011	3.09255	#NUM!	#NUM!	#NUM!
															#NUM!	4.41214	4.24755	3.14382	6.09858	2.8804	#NUM!	-0.371329	0.871835	1.67463	0.275011	3.09255	#NUM!	#NUM!	#NUM!
															#NUM!	4.41214	4.24755	3.14382	6.09858	2.8804	#NUM!	-0.371329	0.871835	1.67463	0.275011	3.09255	#NUM!	#NUM!	#NUM!
															#NUM!	4.41214	4.24755	3.14382	6.09858	2.8804	#NUM!	-0.371329	0.871835	1.67463	0.275011	3.09255	#NUM!	#NUM!	#NUM!
															#NUM!	4.41214	4.24755	3.14382	6.09858	2.8804	#NUM!	-0.371329	0.871835	1.67463	0.275011	3.09255	#NUM!	#NUM!	#NUM!
															#NUM!	4.41214	4.24755	3.14382	6.09858	2.8804	#NUM!	-0.371329	0.871835	1.67463	0.275011	3.09255	#NUM!	#NUM!	#NUM!
															#NUM!	4.41214	4.24755	3.14382	6.09858	2.8804	#NUM!	-0.371329	0.871835	1.67463	0.275011	3.09255	#NUM!	#NUM!	#NUM!
															#NUM!	4.41214	4.24755	3.14382	6.09858	2.8804	#NUM!	-0.371329	0.871835	1.67463	0.275011	3.09255	#NUM!	#NUM!	#NUM!
															#NUM!	4.41214	4.24755	3.14382	6.09858	2.8804	#NUM!	-0.371329	0.871835	1.67463	0.275011	3.09255	#NUM!	#NUM!	#NUM!
															#NUM!	4.41214	4.24755	3.14382	6.09858	2.8804	#NUM!	-0.371329	0.871835	1.67463	0.275011	3.09255	#NUM!	#NUM!	#NUM!
															#NUM!	4.41214	4.24755	3.14382	6.09858	2.8804	#NUM!	-0.371329	0.871835	1.67463	0.275011	3.09255	#NUM!	#NUM!	#NUM!
															#NUM!	4.41214	4.24755	3.14382	6.09858	2.8804	#NUM!	-0.371329	0.871835	1.67463	0.275011	3.09255	#NUM!	#NUM!	#NUM!
															#NUM!	4.41214	4.24755	3.14382	6.09858	2.8804	#NUM!	-0.371329	0.871835	1.67463	0.275011	3.09255	#NUM!	#NUM!	#NUM!
															#NUM!	4.41214	4.24755	3.14382	6.09858	2.8804	#NUM!	-0.371329	0.871835	1.67463	0.275011	3.09255	#NUM!	#NUM!	#NUM!
															#NUM!	4.41214	4.24755	3.14382	6.09858	2.8804	#NUM!	-0.371329	0.871835	1.67463	0.275011	3.09255	#NUM!	#NUM!	#NUM!
															#NUM!	4.41214	4.24755	3.14382	6.09858	2.8804	#NUM!	-0.371329	0.871835	1.67463	0.275011	3.09255	#NUM!	#NUM!	#NUM!
															#NUM!	4.41214	4.24755	3.14382	6.09858	2.8804	#NUM!	-0.371329	0.871835	1.67463	0.275011	3.09255	#NUM!	#NUM!	#NUM!
															#NUM!	4.41214	4.24755	3.14382	6.09858	2.8804	#NUM!	-0.371329	0.871835	1.67463	0.275011	3.09255	#NUM!	#NUM!	#NUM!
															#NUM!	4.41214	4.24755	3.14382	6.09858	2.8804	#NUM!	-0.371329	0.871835	1.67463	0.275011	3.09255	#NUM!	#NUM!	#NUM!
															#NUM!	4.41214	4.24755	3.14382	6.09858	2.8804	#NUM!	-0.371329	0.871835	1.67463	0.275011	3.09255	#NUM!	#NUM!	#NUM!
															#NUM!	4.41214	4.24755	3.14382	6.09858	2.8804	#NUM!	-0.371329	0.871835	1.67463	0.275011	3.09255	#NUM!	#NUM!	#NUM!
															#NUM!	4.41214	4.24755	3.14382	6.09858	2.8804	#NUM!	-0.371329	0.871835	1.67463	0.275011	3.09255	#NUM!	#NUM!	#NUM!
															#NUM!	4.41214	4.24755	3.14382	6.09858	2.8804	#NUM!	-0.371329	0.871835	1.67463	0.275011	3.09255	#NUM!	#NUM!	#NUM!
															#NUM!	4.41214	4.24755	3.14382	6.09858	2.8804	#NUM!	-0.371329	0.871835	1.67463	0.275011	3.09255	#NUM!	#NUM!	#NUM!
															#NUM!	4.41214	4.24755	3.14382	6.09858	2.8804	#NUM!	-0.371329	0.871835	1.67463	0.275011	3.09255	#NUM!	#NUM!	#NUM!
															#NUM!	4.41214	4.24755	3.14382	6.09858	2.8804	#NUM!	-0.371329	0.871835	1.67463	0.275011	3.09255	#NUM!	#NUM!	#NUM!
															#NUM!	4.41214	4.24755	3.14382	6.09858	2.8804	#NUM!	-0.371329	0.871835	1.67463	0.275011	3.09255	#NUM!	#NUM!	#NUM!
															#NUM!	4.41214	4.24755	3.14382	6.09858	2.8804	#NUM!	-0.371329	0.871835	1.67463	0.275011	3.09255	#NUM!	#NUM!	#NUM!
															#NUM!	4.41214	4.24755	3.14382	6.09858	2.8804	#NUM!	-0.371329	0.871835	1.67463	0.275011	3.09255	#NUM!	#NUM!	#NUM!
															#NUM!	4.41214	4.24755	3.14382	6.09858	2.8804	#NUM!	-0.371329	0.871835	1.67463	0.275011	3.09255	#NUM!	#NUM!	#NUM!
															#NUM!	4.41214	4.24755	3.14382	6.09858	2.8804	#NUM!	-0.371329	0.871835	1.67463	0.275011	3.09255	#NUM!	#NUM!	#NUM!
															#NUM!	4.41214	4.24755	3.14382	6.09858	2.8804	#NUM!	-0.371329	0.871835	1.67463	0.275011	3.09255	#NUM!	#NUM!	#NUM!
															#NUM!	4.41214	4.24755	3.14382	6.09858	2.8804	#NUM!	-0.371329	0.871835	1.67463	0.275011	3.09255	#NUM!	#NUM!	#NUM!
															#NUM!	4.41214	4.24755	3.14382	6.09858	2.8804	#NUM!	-0.371329	0.871835	1.67463	0.275011	3.09255	#NUM!	#NUM!	#NUM!
															#NUM!	4.41214	4.24755	3.14382	6.09858	2.8804	#NUM!	-0.371329	0.871835	1.67463	0.275011	3.09255	#NUM!	#NUM!	#NUM!
															#NUM!	4.41214	4.24755	3.14382	6.09858	2.8804	#NUM!	-0.371329	0.871835	1.67463	0.275011	3.09255	#NUM!	#NUM!	#NUM!
															#NUM!	4.41214	4.24755	3.14382	6.09858	2.8804	#NUM!	-0.371329	0.871835	1.67463	0.275011	3.09255	#NUM!	#NUM!	#NUM!
															#NUM!	4.41214	4.24755	3.14382	6.09858	2.8804	#NUM!	-0.371329	0.871835	1.67463	0.275011	3.09255	#NUM!	#NUM!	#NUM!
															#NUM!	4.41214	4.24755	3.14382	6.09858	2.8804	#NUM!	-0.371329	0.871835	1.67463	0.275011	3.09255	#NUM!	#NUM!	#NUM!
															#NUM!	4.41214	4.24755	3.14382	6.09858	2.8804	#NUM!	-0.371329	0.871835	1.67463	0.275011	3.09255	#NUM!	#NUM!	#NUM!
															#NUM!	4.41214	4.24755	3.14382	6.09858	2.8804	#NUM!	-0.371329	0.871835	1.67463	0.275011	3.09255	#NUM!	#NUM!	#NUM!
															#NUM!	4.41214	4.24755	3.14382	6.09858	2.8804	#NUM!	-0.371329	0.871835	1.67463	0.275011	3.09255	#NUM!	#NUM!	#NUM!
															#NUM!	4.41214	4.24755	3.14382	6.09858	2.8804	#NUM!	-0.371329	0.871835	1.67463	0.275011	3.09255	#NUM!	#NUM!	#NUM!
															#NUM!	4.41214	4.24755	3.14382	6.09858	2.8804	#NUM!	-0.371329	0.871835	1.67463	0.275011	3.09255	#NUM!	#NUM!	#NUM!
															#NUM!	4.41214	4.24755	3.14382	6.09858	2.8804	#NUM!	-0.371329	0.871835	1.67463	0.275011	3.09255	#NUM!	#NUM!	#NUM!
															#NUM!	4.41214	4.24755	3.14382	6.09858	2.8804	#NUM!	-0.371329	0.871835	1.67463	0.275011	3.09255	#NUM!	#NUM!	#NUM!
															#NUM!	4.41214	4.24755	3.14382	6.09858	2.8804	#NUM!	-0.371329	0.871835	1.67463	0.275011	3.09255	#NUM!	#NUM!	#NUM!
															#NUM!	4.41214	4.24755	3.14382	6.09858	2.8804	#NUM!	-0.371329	0.871835	1.67463	0.275011	3.09255	#NUM!	#NUM!	#NUM!
															#NUM!	4.41214	4.24755	3.14382	6.09858	2.8804	#NUM!	-0.371329	0.871835	1.67463	0.275011	3.09255	#NUM!	#NUM!	#NUM!
															#NUM!	4.41214	4.24755	3.14382	6.09858	2.8804	#NUM!	-0.371329	0.871835	1.67463	0.275011	3.09255	#NUM!	#NUM!	#NUM!
															#NUM!	4.41214	4.24755	3.14382	6.09858	2.8804	#NUM!	-0.371329	0.871835	1.67463	0.275011	3.09255	#NUM!	#NUM!	#NUM!
															#NUM!	4.41214	4.24755	3.14382	6.09858	2.8804	#NUM!	-0.371329	0.871835	1.67463	0.275011	3.09255	#NUM!	#NUM!	#NUM!
															#NUM!	4.41214	4.24755	3.14382	6.09858	2.8804	#NUM!	-0.371329	0.871835	1.67463	0.275011	3.09255	#NUM!	#NUM!	#NUM!
															#NUM!	4.41214	4.24755	3.14382	6.09858	2.8804	#NUM!	-0.371329	0.871835	1.67463	0.275011	3.09255	#NUM!	#NUM!	#NUM!
															#NUM!	4.41214	4.24755	3.14382	6.09858	2.8804	#NUM!	-0.371329	0.871835	1.67463	0.275011	3.09255	#NUM!	#NUM!	#NUM!
															#NUM!	4.41214	4.24755	3.14382	6.09858	2.8804	#NUM!	-0.371329	0.871835	1.67463	0.275011	3.09255	#NUM!	#NUM!	#NUM!
															#NUM!	4.41214	4.24755	3.14382	6.09858	2.8804	#NUM!	-0.371329	0.871835	1.67463	0.275011	3.09255	#NUM!	#NUM!	#NUM!
															#NUM!	4.41214	4.24755	3.14382	6.09858	2.8804	#NUM!	-0.371329	0.871835	1.67463	0.275011	3.09255	#NUM!	#NUM!	#NUM!
															#NUM!	4.41214	4.24755	3.14382	6.09858	2.8804	#NUM!	-0.371329	0.871835	1.67463	0.275011	3.09255	#NUM!	#NUM!	#NUM!
															#NUM!	4.41214	4.24755	3.14382	6.09858	2.8804	#NUM!	-0.371329	0.871835	1.67463	0.275011	3.09255	#NUM!	#NUM!	#NUM!
															#NUM!	4.41214	4.24755	3.14382	6.09858	2.8804	#NUM!	-0.371329	0.871835	1.67463	0.275011	3.09255	#NUM!	#NUM!	#NUM!
															#NUM!	4.41214	4.24755	3.14382	6.09858	2.8804	#NUM!	-0.371329	0.871835	1.67463	0.275011	3.09255	#NUM!	#NUM!	#NUM!
															#NUM!	4.41214	4.24755	3.14382	6.09858	2.8804	#NUM!	-0.371329	0.871835	1.67463	0.275011	3.09255	#NUM!	#NUM!	#NUM!
															#NUM!	4.41214	4.24755	3.14382	6.09858	2.8804	#NUM!	-0.371329	0.871835	1.67463	0.275011	3.09255	#NUM!	#NUM!	#NUM!
															#NUM!	4.41214	4.24755	3.14382	6.09858	2.8804	#NUM!	-0.371329	0.871835	1.67463	0.275011	3.09255	#NUM!	#NUM!	#NUM!
															#NUM!	4.41214	4.24755	3.14382	6.09858	2.8804	#NUM!	-0.371329	0.871835	1.67463	0.275011	3.09255	#NUM!	#NUM!	#NUM!
															#NUM!	4.41214	4.24755	3.14382	6.09858	2.8804	#NUM!	-0.371329	0.871835	1.67463	0.275011	3.09255	#NUM!	#NUM!	#NUM!
															#NUM!	4.41214	4.24755	3.14382	6.09858	2.8804	#NUM!	-0.371329	0.871835	1.67463	0.275011	3.09255	#NUM!	#NUM!	#NUM!
															#NUM!	4.41214	4.24755	3.14382	6.09858	2.8804	#NUM!	-0.371329	0.871835	1.67463	0.275011	3.09255	#NUM!	#NUM!	#NUM!
															#NUM!	4.41214	4.24755	3.14382	6.09858	2.8804	#NUM!	-0.371329	0.871835	1.67463	0.275011	3.09255	#NUM!	#NUM!	#NUM!
															#NUM!	4.41214	4.24755	3.14382	6.09858	2.8804	#NUM!	-0.371329	0.871835	1.67463	0.275011	3.09255	#NUM!	#NUM!	#NUM!
															#NUM!	4.41214	4.24755	3.14382	6.09858	2.8804	#NUM!	-0.371329	0.871835	1.67463	0.275011	3.09255	#NUM!	#NUM!	#NUM!
															#NUM!	4.41214	4.24755	3.14382	6.09858	2.8804	#NUM!	-0.371329	0.871835	1.67463	0.275011	3.09255	#NUM!	#NUM!	#NUM!
															#NUM!	4.41214	4.24755	3.14382	6.09858	2.8804	#NUM!	-0.371329	0.871835	1.67463	0.275011	3.09255	#NUM!	#NUM!	#NUM!
															#NUM!	4.41214	4.24755	3.14382	6.09858	2.8804	#NUM!	-0.371329	0.871835	1.67463	0.275011	3.09255	#NUM!	#NUM!	#NUM!
															#NUM!	4.41214	4.24755	3.14382	6.09858	2.8804	#NUM!	-0.371329	0.871835	1.67463	0.275011	3.09255	#NUM!	#NUM!	#NUM!
															#NUM!	4.41214	4.24755	3.14382	6.09858	2.8804	#NUM!	-0.371329	0.871835	1.67463	0.275011	3.09255	#NUM!	#NUM!	#NUM!
															#NUM!	4.41214	4.24755	3.14382	6.09858	2.8804	#NUM!	-0.371329	0.871835	1.67463	0.275011	3.09255	#NUM!	#NUM!	#NUM!
															#NUM!	4.41214	4.24755	3.14382	6.09858	2.8804	#NUM!	-0.371329	0.871835	1.67463	0.275011	3.09255	#NUM!	#NUM!	#NUM!
															#NUM!	4.41214	4.24755	3.14382	6.09858	2.8804	#NUM!	-0.371329	0.871835	1.67463	0.275011	3.09255	#NUM!	#NUM!	#NUM!
															#NUM!	4.41214	4.24755	3.14382	6.09858	2.8804	#NUM!	-0.371329	0.871835	1.67463	0.275011	3.09255	#NUM!	#NUM!	#NUM!
															#NUM!	4.41214	4.24755	3.14382	6.09858	2.8804	#NUM!	-0.371329	0.871835	1.67463	0.275011	3.09255	#NUM!	#NUM!	#NUM!
															#NUM!	4.41214	4.24755	3.14382	6.09858	2.8804	#NUM!	-0.371329	0.871835	1.67463	0.275011	3.09255	#NUM!	#NUM!	#NUM!
															#NUM!	4.41214	4.24755	3.14382	6.09858	2.8804	#NUM!	-0.371329	0.871835	1.67463	0.275011	3.09255	#NUM!	#NUM!	#NUM!
															#NUM!	4.41214	4.24755	3.14382	6.09858	2.8804	#NUM!	-0.371329	0.871835	1.67463	0.275011	3.09255	#NUM!	#NUM!	#NUM!
															#NUM!	4.41214	4.24755	3.14382	6.09858	2.8804	#NUM!	-0.371329	0.871835	1.67463	0.275011	3.09255	#NUM!	#NUM!	#NUM!
															#NUM!	4.41214	4.24755	3.14382	6.09858	2.8804	#NUM!	-0.371329	0.871835	1.67463	0.275011	3.09255	#NUM!	#NUM!	#NUM!
															#NUM!	4.41214	4.24755	3.14382	6.09858	2.8804	#NUM!	-0.371329	0.871835	1.67463	0.275011	3.09255	#NUM!	#NUM!	#NUM!
															#NUM!	4.41214	4.24755	3.14382	6.09858	2.8804	#NUM!	-0.371329	0.871835	1.67463	0.275011	3.09255	#NUM!	#NUM!	#NUM!
															#NUM!	4.41214	4.24755	3.14382	6.09858	2.8804	#NUM!	-0.371329	0.871835	1.67463	0.275011	3.09255	#NUM!	#NUM!	#NUM!
															#NUM!	4.41214	4.24755	3.14382	6.09858	2.8804	#NUM!	-0.371329	0.871835	1.67463	0.275011	3.09255	#NUM!	#NUM!	#NUM!
															#NUM!	4.41214	4.24755	3.14382	6.09858	2.8804	#NUM!	-0.371329	0.871835	1.67463	0.275011	3.09255	#NUM!	#NUM!	#NUM!
															#NUM!	4.41214	4.24755	3.14382	6.09858	2.8804	#NUM!	-0.371329	0.871835	1.67463	0.275011	3.09255	#NUM!	#NUM!	#NUM!
															#NUM!	4.41214	4.24755	3.14382	6.09858	2.8804	#NUM!	-0.371329	0.871835	1.67463	0.275011	3.09255	#NUM!	#NUM!	#NUM!
															#NUM!	4.41214	4.24755	3.14382	6.09858	2.8804	#NUM!	-0.371329	0.871835	1.67463	0.275011	3.09255	#NUM!	#NUM!	#NUM!
															#NUM!	4.41214	4.24755	3.14382	6.09858	2.8804	#NUM!	-0.371329	0.871835	1.67463	0.275011	3.09255	#NUM!	#NUM!	#NUM!
															#NUM!	4.41214	4.24755	3.14382	6.09858	2.8804	#NUM!	-0.371329	0.871835	1.67463	0.275011	3.09255	#NUM!	#NUM!	#NUM!
															#NUM!	4.41214	4.24755	3.14382	6.09858	2.8804	#NUM!	-0.371329	0.871835	1.67463	0.275011	3.09255	#NUM!	#NUM!	#NUM!
															#NUM!	4.41214	4.24755	3.14382	6.09858	2.8804	#NUM!	-0.371329	0.871835	1.67463	0.275011	3.09255	#NUM!	#NUM!	#NUM!
															#NUM!	4.41214	4.24755	3.14382	6.09858	2.8804	#NUM!	-0.371329	0.871835	1.67463	0.275011	3.09255	#NUM!	#NUM!	#NUM!
															#NUM!	4.41214	4.24755	3.14382	6.09858	2.8804	#NUM!	-0.371329	0.871835	1.67463	0.275011	3.09255	#NUM!	#NUM!	#NUM!
															#NUM!	4.41214	4.24755	3.14382	6.09858	2.8804	#NUM!	-0.371329	0.871835	1.67463	0.275011	3.09255	#NUM!	#NUM!	#NUM!
															#NUM!	4.41214	4.24755	3.14382	6.09858	2.8804	#NUM!	-0.371329	0.871835	1.67463	0.275011	3.09255	#NUM!	#NUM!	#NUM!
															#NUM!	4.41214	4.24755	3.14382	6.09858	2.8804	#NUM!	-0.371329	0.871835	1.67463	0.275011	3.09255	#NUM!	#NUM!	#NUM!
															#NUM!	4.41214	4.24755	3.14382	6.09858	2.8804	#NUM!	-0.371329	0.871835	1.67463	0.275011	3.09255	#NUM!	#NUM!	#NUM!
															#NUM!	4.41214	4.24755	3.14382	6.09858	2.8804	#NUM!	-0.371329	0.871835	1.67463	0.275011	3.09255	#NUM!	#NUM!	#NUM!
															#NUM!	4.41214	4.24755	3.14382	6.09858	2.8804	#NUM!	-0.371329	0.871835	1.67463	0.275011	3.09255	#NUM!	#NUM!	#NUM!
															#NUM!	4.41214	4.24755	3.14382	6.09858	2.8804	#NUM!	-0.371329	0.871835	1.67463	0.275011	3.09255	#NUM!	#NUM!	#NUM!
															#NUM!	4.41214	4.24755	3.14382	6.09858	2.8804	#NUM!	-0.371329	0.871835	1.67463	0.275011	3.09255	#NUM!	#NUM!	#NUM!
															#NUM!	4.41214	4.24755	3.14382	6.09858	2.8804	#NUM!	-0.371329	0.871835	1.67463	0.275011	3.09255	#NUM!	#NUM!	#NUM!
															#NUM!	4.41214	4.24755	3.14382	6.09858	2.8804	#NUM!	-0.371329	0.871835	1.67463	0.275011	3.09255	#NUM!	#NUM!	#NUM!
															#NUM!	4.41214	4.24755	3.14382	6.09858	2.8804	#NUM!	-0.371329	0.871835	1.67463	0.275011	3.09255	#NUM!	#NUM!	#NUM!
															#NUM!	4.41214	4.24755	3.14382	6.09858	2.8804	#NUM!	-0.371329	0.871835	1.67463	0.275011	3.09255	#NUM!	#NUM!	#NUM!
															#NUM!	4.41214	4.24755	3.14382	6.09858	2.8804	#NUM!	-0.371329	0.871835	1.67463	0.275011	3.09255	#NUM!	#NUM!	#NUM!
															#NUM!	4.41214	4.24755	3.14382	6.09858	2.8804	#NUM!	-0.371329	0.871835	1.67463	0.275011	3.09255	#NUM!	#NUM!	#NUM!
															#NUM!	4.41214	4.24755	3.14382	6.09858	2.8804	#NUM!	-0.371329	0.871835	1.67463	0.275011	3.09255	#NUM!	#NUM!	#NUM!
															#NUM!	4.41214	4.24755	3.14382	6.09858	2.8804	#NUM!	-0.371329	0.871835	1.67463	0.275011	3.09255	#NUM!	#NUM!	#NUM!
															#NUM!	4.41214	4.24755	3.14382	6.09858	2.8804	#NUM!	-0.371329	0.871835	1.67463	0.275011	3.09255	#NUM!	#NUM!	#NUM!
															#NUM!	4.41214	4.24755	3.14382	6.09858	2.8804	#NUM!	-0.371329	0.871835	1.67463	0.275011	3.09255	#NUM!	#NUM!	#NUM!
															#NUM!	4.41214	4.24755	3.14382	6.09858	2.8804	#NUM!	-0.371329	0.871835	1.67463	0.275011	3.09255	#NUM!	#NUM!	#NUM!
															#NUM!	4.41214	4.24755	3.14382	6.09858	2.8804	#NUM!	-0.371329	0.871835	1.67463	0.275011	3.09255	#NUM!	#NUM!	#NUM!
															#NUM!	4.41214	4.24755	3.14382	6.09858	2.8804	#NUM!	-0.371329	0.871835	1.67463	0.275011	3.09255	#NUM!	#NUM!	#NUM!
															#NUM!	4.41214	4.24755	3.14382	6.09858	2.8804	#NUM!	-0.371329	0.871835	1.67463	0.275011	3.09255	#NUM!	#NUM!	#NUM!
															#NUM!	4.41214	4.24755	3.14382	6.09858	2.8804	#NUM!	-0.371329	0.871835	1.67463	0.275011	3.09255	#NUM!	#NUM!	#NUM!
															#NUM!	4.41214	4.24755	3.14382	6.09858	2.8804	#NUM!	-0.371329	0.871835	1.67463	0.275011	3.09255	#NUM!	#NUM!	#NUM!
															#NUM!	4.41214	4.24755	3.14382	6.09858	2.8804	#NUM!	-0.371329	0.871835	1.67463	0.275011	3.09255	#NUM!	#NUM!	#NUM!
															#NUM!	4.41214	4.24755	3.14382	6.09858	2.8804	#NUM!	-0.371329	0.871835	1.67463	0.275011	3.09255	#NUM!	#NUM!	#NUM!
															#NUM!	4.41214	4.24755	3.14382	6.09858	2.8804	#NUM!	-0.371329	0.871835	1.67463	0.275011	3.09255	#NUM!	#NUM!	#NUM!
															#NUM!	4.41214	4.24755	3.14382	6.09858	2.8804	#NUM!	-0.371329	0.871835	1.67463	0.275011	3.09255	#NUM!	#NUM!	#NUM!
															#NUM!	4.41214	4.24755	3.14382	6.09858	2.8804	#NUM!	-0.371329	0.871835	1.67463	0.275011	3.09255	#NUM!	#NUM!	#NUM!
															#NUM!	4.41214	4.24755	3.14382	6.09858	2.8804	#NUM!	-0.371329	0.871835	1.67463	0.275011	3.09255	#NUM!	#NUM!	#NUM!
															#NUM!	4.41214	4.24755	3.14382	6.09858	2.8804	#NUM!	-0.371329	0.871835	1.67463	0.275011	3.09255	#NUM!	#NUM!	#NUM!
															#NUM!	4.41214	4.24755	3.14382	6.09858	2.8804	#NUM!	-0.371329	0.871835	1.67463	0.275011	3.09255	#NUM!	#NUM!	#NUM!
															#NUM!	4.41214	4.24755	3.14382	6.09858	2.8804	#NUM!	-0.371329	0.871835	1.67463	0.275011	3.09255	#NUM!	#NUM!	#NUM!
															#NUM!	4.41214	4.24755	3.14382	6.09858	2.8804	#NUM!	-0.371329	0.871835	1.67463	0.275011	3.09255	#NUM!	#NUM!	#NUM!
															#NUM!	4.41214	4.24755	3.14382	6.09858	2.8804	#NUM!	-0.371329	0.871835	1.67463	0.275011	3.09255	#NUM!	#NUM!	#NUM!
															#NUM!	4.41214	4.24755	3.14382	6.09858	2.8804	#NUM!	-0.371329	0.871835	1.67463	0.275011	3.09255	#NUM!	#NUM!	#NUM!
															#NUM!	4.41214	4.24755	3.14382	6.09858	2.8804	#NUM!	-0.371329	0.871835	1.67463	0.275011	3.09255	#NUM!	#NUM!	#NUM!
															#NUM!	4.41214	4.24755	3.14382	6.09858	2.8804	#NUM!	-0.371329	0.871835	1.67463	0.275011	3.09255	#NUM!	#NUM!	#NUM!
															#NUM!	4.41214	4.24755	3.14382	6.09858	2.8804	#NUM!	-0.371329	0.871835	1.67463	0.275011	3.09255	#NUM!	#NUM!	#NUM!
															#NUM!	4.41214	4.24755	3.14382	6.09858	2.8804	#NUM!	-0.371329	0.871835	1.67463	0.275011	3.09255	#NUM!	#NUM!	#NUM!
															#NUM!	4.41214	4.24755	3.14382	6.09858	2.8804	#NUM!	-0.371329	0.871835	1.67463	0.275011	3.09255	#NUM!	#NUM!	#NUM!
															#NUM!	4.41214	4.24755	3.14382	6.09858	2.8804	#NUM!	-0.371329	0.871835	1.67463	0.275011	3.09255	#NUM!	#NUM!	#NUM!
															#NUM!	4.41214	4.24755	3.14382	6.09858	2.8804	#NUM!	-0.371329	0.871835	1.67463	0.275011	3.09255	#NUM!	#NUM!	#NUM!
															#NUM!	4.41214	4.24755	3.14382	6.09858	2.8804	#NUM!	-0.371329	0.871835	1.67463	0.275011	3.09255	#NUM!	#NUM!	#NUM!
															#NUM!	4.41214	4.24755	3.14382	6.09858	2.8804	#NUM!	-0.371329	0.871835	1.67463	0.275011	3.09255	#NUM!	#NUM!	#NUM!
															#NUM!	4.41214	4.24755	3.14382	6.09858	2.8804	#NUM!	-0.371329	0.871835	1.67463	0.275011	3.09255	#NUM!	#NUM!	#NUM!
															#NUM!	4.41214	4.24755	3.14382	6.09858	2.8804	#NUM!	-0.371329	0.871835	1.67463	0.275011	3.09255	#NUM!	#NUM!	#NUM!
															#NUM!	4.41214	4.24755	3.14382	6.09858	2.8804	#NUM!	-0.371329	0.871835	1.67463	0.275011	3.09255	#NUM!	#NUM!	#NUM!
															#NUM!	4.41214	4.24755	3.14382	6.09858	2.8804	#NUM!	-0.371329	0.871835	1.67463	0.275011	3.09255	#NUM!	#NUM!	#NUM!
															#NUM!	4.41214	4.24755	3.14382	6.09858	2.8804	#NUM!	-0.371329	0.871835	1.67463	0.275011	3.09255	#NUM!	#NUM!	#NUM!
															#NUM!	4.41214	4.24755	3.14382	6.09858	2.8804	#NUM!	-0.371329	0.871835	1.67463	0.275011	3.09255	#NUM!	#NUM!	#NUM!
															#NUM!	4.41214	4.24755	3.14382	6.09858	2.8804	#NUM!	-0.371329	0.871835	1.67463	0.275011	3.09255	#NUM!	#NUM!	#NUM!
															#NUM!	4.41214	4.24755	3.14382	6.09858	2.8804	#NUM!	-0.371329	0.871835	1.67463	0.275011	3.09255	#NUM!	#NUM!	#NUM!
															#NUM!	4.41214	4.24755	3.14382	6.09858	2.8804	#NUM!	-0.371329	0.871835	1.67463	0.275011	3.09255	#NUM!	#NUM!	#NUM!
															#NUM!	4.41214	4.24755	3.14382	6.09858	2.8804	#NUM!	-0.371329	0.871835	1.67463	0.275011	3.09255	#NUM!	#NUM!	#NUM!
															#NUM!	4.41214	4.24755	3.14382	6.09858	2.8804	#NUM!	-0.371329	0.871835	1.67463	0.275011	3.09255	#NUM!	#NUM!	#NUM!
															#NUM!	4.41214	4.24755	3.14382	6.09858	2.8804	#NUM!	-0.371329	0.871835	1.67463	0.275011	3.09255	#NUM!	#NUM!	#NUM!
															#NUM!	4.41214	4.24755	3.14382	6.09858	2.8804	#NUM!	-0.371329	0.871835	1.67463	0.275011	3.09255	#NUM!	#NUM!	#NUM!
															#NUM!	4.41214	4.24755	3.14382	6.09858	2.8804	#NUM!	-0.371329	0.871835	1.67463	0.275011	3.09255	#NUM!	#NUM!	#NUM!
															#NUM!	4.41214	4.24755	3.14382	6.09858	2.8804	#NUM!	-0.371329	0.871835	1.67463	0.275011	3.09255	#NUM!	#NUM!	#NUM!
															#NUM!	4.41214	4.24755	3.14382	6.09858	2.8804	#NUM!	-0.371329	0.871835	1.67463	0.275011	3.09255	#NUM!	#NUM!	#NUM!
															#NUM!	4.41214	4.24755	3.14382	6.09858	2.8804	#NUM!	-0.371329	0.871835	1.67463	0.275011	3.09255	#NUM!	#NUM!	#NUM!
															#NUM!	4.41214	4.24755	3.14382	6.09858	2.8804	#NUM!	-0.371329	0.871835	1.67463	0.275011	3.09255	#NUM!	#NUM!	#NUM!
															#NUM!	4.41214	4.24755	3.14382	6.09858	2.8804	#NUM!	-0.371329	0.871835	1.67463	0.275011	3.09255	#NUM!	#NUM!	#NUM!
															#NUM!	4.41214	4.24755	3.14382	6.09858	2.8804	#NUM!	-0.371329	0.871835	1.67463	0.275011	3.09255	#NUM!	#NUM!	#NUM!
															#NUM!	4.41214	4.24755	3.14382	6.09858	2.8804	#NUM!	-0.371329	0.871835	1.67463	0.275011	3.09255	#NUM!	#NUM!	#NUM!
															#NUM!	4.41214	4.24755	3.14382	6.09858	2.8804	#NUM!	-0.371329	0.871835	1.67463	0.275011	3.09255	#NUM!	#NUM!	#NUM!
															#NUM!	4.41214	4.24755	3.14382	6.09858	2.8804	#NUM!	-0.371329	0.871835	1.67463	0.275011	3.09255	#NUM!	#NUM!	#NUM!
															#NUM!	4.41214	4.24755	3.14382	6.09858	2.8804	#NUM!	-0.371329	0.871835	1.67463	0.275011	3.09255	#NUM!	#NUM!	#NUM!
															#NUM!	4.41214	4.24755	3.14382	6.09858	2.8804	#NUM!	-0.371329	0.871835	1.67463	0.275011	3.09255	#NUM!	#NUM!	#NUM!
															#NUM!	4.41214	4.24755	3.14382	6.09858	2.8804	#NUM!	-0.371329	0.871835	1.67463	0.275011	3.09255	#NUM!	#NUM!	#NUM!
															#NUM!	4.41214	4.24755	3.14382	6.09858	2.8804	#NUM!	-0.371329	0.871835	1.67463	0.275011	3.09255	#NUM!	#NUM!	#NUM!
															#NUM!	4.41214	4.24755	3.14382	6.09858	2.8804	#NUM!	-0.371329	0.871835	1.67463	0.275011	3.09255	#NUM!	#NUM!	#NUM!
															#NUM!	4.41214	4.24755	3.14382	6.09858	2.8804	#NUM!	-0.371329	0.871835	1.67463	0.275011	3.09255	#NUM!	#NUM!	#NUM!
															#NUM!	4.41214	4.24755	3.14382	6.09858	2.8804	#NUM!	-0.371329	0.871835	1.67463	0.275011	3.09255	#NUM!	#NUM!	#NUM!
															#NUM!	4.41214	4.24755	3.14382	6.09858	2.8804	#NUM!	-0.371329	0.871835	1.67463	0.275011	3.09255	#NUM!	#NUM!	#NUM!
															#NUM!	4.41214	4.24755	3.14382	6.09858	2.8804	#NUM!	-0.371329	0.871835	1.67463	0.275011	3.09255	#NUM!	#NUM!	#NUM!
															#NUM!	4.41214	4.24755	3.14382	6.09858	2.8804	#NUM!	-0.371329	0.871835	1.67463	0.275011	3.09255	#NUM!	#NUM!	#NUM!
															#NUM!	4.41214	4.24755	3.14382	6.09858	2.8804	#NUM!	-0.371329	0.871835	1.67463	0.275011	3.09255	#NUM!	#NUM!	#NUM!
															#NUM!	4.41214	4.24755	3.14382	6.09858	2.8804	#NUM!	-0.371329	0.871835	1.67463	0.275011	3.09255	#NUM!	#NUM!	#NUM!
															#NUM!	4.41214	4.24755	3.14382	6.09858	2.8804	#NUM!	-0.371329	0.871835	1.67463	0.275011	3.09255	#NUM!	#NUM!	#NUM!
															#NUM!	4.41214	4.24755	3.14382	6.09858	2.8804	#NUM!	-0.371329	0.871835	1.67463	0.275011	3.09255	#NUM!	#NUM!	#NUM!
															#NUM!	4.41214	4.24755	3.14382	6.09858	2.8804	#NUM!	-0.371329	0.871835	1.67463	0.275011	3.09255	#NUM!	#NUM!	#NUM!
															#NUM!	4.41214	4.24755	3.14382	6.09858	2.8804	#NUM!	-0.371329	0.871835	1.67463	0.275011	3.09255	#NUM!	#NUM!	#NUM!
															#NUM!	4.41214	4.24755	3.14382	6.09858	2.8804	#NUM!	-0.371329	0.871835	1.67463	0.275011	3.09255	#NUM!	#NUM!	#NUM!
															#NUM!	4.41214	4.24755	3.14382	6.09858	2.8804	#NUM!	-0.371329	0.871835	1.67463	0.275011	3.09255	#NUM!	#NUM!	#NUM!
															#NUM!	4.41214	4.24755	3.14382	6.09858	2.8804	#NUM!	-0.371329	0.871835	1.67463	0.275011	3.09255	#NUM!	#NUM!	#NUM!
															#NUM!	4.41214	4.24755	3.14382	6.09858	2.8804	#NUM!	-0.371329	0.871835	1.67463	0.275011	3.09255	#NUM!	#NUM!	#NUM!
															#NUM!	4.41214	4.24755	3.14382	6.09858	2.8804	#NUM!	-0.371329	0.871835	1.67463	0.275011	3.09255	#NUM!	#NUM!	#NUM!
															#NUM!	4.41214	4.24755	3.14382	6.09858	2.8804	#NUM!	-0.371329	0.871835	1.67463	0.275011	3.09255	#NUM!	#NUM!	#NUM!
															#NUM!	4.41214	4.24755	3.14382	6.09858	2.8804	#NUM!	-0.371329	0.871835	1.67463	0.275011	3.09255	#NUM!	#NUM!	#NUM!
															#NUM!	4.41214	4.24755	3.14382	6.09858	2.8804	#NUM!	-0.371329	0.871835	1.67463	0.275011	3.09255	#NUM!	#NUM!	#NUM!
															#NUM!	4.41214	4.24755	3.14382	6.09858	2.8804	#NUM!	-0.371329	0.871835	1.67463	0.275011	3.09255	#NUM!	#NUM!	#NUM!
															#NUM!	4.41214	4.24755	3.14382	6.09858	2.8804	#NUM!	-0.371329	0.871835	1.67463	0.275011	3.09255	#NUM!	#NUM!	#NUM!
															#NUM!	4.41214	4.24755	3.14382	6.09858	2.8804	#NUM!	-0.371329	0.871835	1.67463	0.275011	3.09255	#NUM!	#NUM!	#NUM!
															#NUM!	4.41214	4.24755	3.14382	6.09858	2.8804	#NUM!	-0.371329	0.871835	1.67463	0.275011	3.09255	#NUM!	#NUM!	#NUM!
															#NUM!	4.41214	4.24755	3.14382	6.09858	2.8804	#NUM!	-0.371329	0.871835	1.67463	0.275011	3.09255	#NUM!	#NUM!	#NUM!
															#NUM!	4.41214	4.24755	3.14382	6.09858	2.8804	#NUM!	-0.371329	0.871835	1.67463	0.275011	3.09255	#NUM!	#NUM!	#NUM!
															#NUM!	4.41214	4.24755	3.14382	6.09858	2.8804	#NUM!	-0.371329	0.871835	1.67463	0.275011	3.09255	#NUM!	#NUM!	#NUM!
															#NUM!	4.41214	4.24755	3.14382	6.09858	2.8804	#NUM!	-0.371329	0.871835	1.67463	0.275011	3.09255	#NUM!	#NUM!	#NUM!
															#NUM!	4.41214	4.24755	3.14382	6.09858	2.8804	#NUM!	-0.371329	0.871835	1.67463	0.275011	3.09255	#NUM!	#NUM!	#NUM!
															#NUM!	4.41214	4.24755	3.14382	6.09858	2.8804	#NUM!	-0.371329	0.871835	1.67463	0.275011	3.09255	#NUM!	#NUM!	#NUM!
															#NUM!	4.41214	4.24755	3.14382	6.09858	2.8804	#NUM!	-0.371329	0.871835	1.67463	0.275011	3.09255	#NUM!	#NUM!	#NUM!
															#NUM!	4.41214	4.24755	3.14382	6.09858	2.8804	#NUM!	-0.371329	0.871835	1.67463	0.275011	3.09255	#NUM!	#NUM!	#NUM!
															#NUM!	4.41214	4.24755	3.14382	6.09858	2.8804	#NUM!	-0.371329	0.871835	1.67463	0.275011	3.09255	#NUM!	#NUM!	#NUM!
															#NUM!	4.41214	4.24755	3.14382	6.09858	2.8804	#NUM!	-0.371329	0.871835	1.67463	0.275011	3.09255	#NUM!	#NUM!	#NUM!
															#NUM!	4.41214	4.24755	3.14382	6.09858	2.8804	#NUM!	-0.371329	0.871835	1.67463	0.275011	3.09255	#NUM!	#NUM!	#NUM!
															#NUM!	4.41214	4.24755	3.14382	6.09858	2.8804	#NUM!	-0.371329	0.871835	1.67463	0.275011	3.09255	#NUM!	#NUM!	#NUM!
															#NUM!	4.41214	4.24755	3.14382	6.09858	2.8804	#NUM!	-0.371329	0.871835	1.67463	0.275011	3.09255	#NUM!	#NUM!	#NUM!
															#NUM!	4.41214	4.24755	3.14382	6.09858	2.8804	#NUM!	-0.371329	0.871835	1.67463	0.275011	3.09255	#NUM!	#NUM!	#NUM!
															#NUM!	4.41214	4.24755	3.14382	6.09858	2.8804	#NUM!	-0.371329	0.871835	1.67463	0.275011	3.09255	#NUM!	#NUM!	#NUM!
															#NUM!	4.41214	4.24755	3.14382	6.09858	2.8804	#NUM!	-0.371329	0.871835	1.67463	0.275011	3.09255	#NUM!	#NUM!	#NUM!
															#NUM!	4.41214	4.24755	3.14382	6.09858	2.8804	#NUM!	-0.371329	0.871835	1.67463	0.275011	3.09255	#NUM!	#NUM!	#NUM!
															#NUM!	4.41214	4.24755	3.14382	6.09858	2.8804	#NUM!	-0.371329	0.871835	1.67463	0.275011	3.09255	#NUM!	#NUM!	#NUM!
															#NUM!	4.41214	4.24755	3.14382	6.09858	2.8804	#NUM!	-0.371329	0.871835	1.67463	0.275011	3.09255	#NUM!	#NUM!	#NUM!
															#NUM!	4.41214	4.24755	3.14382	6.09858	2.8804	#NUM!	-0.371329	0.871835	1.67463	0.275011	3.09255	#NUM!	#NUM!	#NUM!
															#NUM!	4.41214	4.24755	3.14382	6.09858	2.8804	#NUM!	-0.371329	0.871835	1.67463	0.275011	3.09255	#NUM!	#NUM!	#NUM!
															#NUM!	4.41214	4.24755	3.14382	6.09858	2.8804	#NUM!	-0.371329	0.871835	1.67463	0.275011	3.09255	#NUM!	#NUM!	#NUM!
															#NUM!	4.41214	4.24755	3.14382	6.09858	2.8804	#NUM!	-0.371329	0.871835	1.67463	0.275011	3.09255	#NUM!	#NUM!	#NUM!
															#NUM!	4.41214	4.24755	3.14382	6.09858	2.8804	#NUM!	-0.371329	0.871835	1.67463	0.275011	3.09255	#NUM!	#NUM!	#NUM!
															#NUM!	4.41214	4.24755	3.14382	6.09858	2.8804	#NUM!	-0.371329	0.871835	1.67463	0.275011	3.09255	#NUM!	#NUM!	#NUM!
															#NUM!	4.41214	4.24755	3.14382	6.09858	2.8804	#NUM!	-0.371329	0.871835	1.67463	0.275011	3.09255	#NUM!	#NUM!	#NUM!
															#NUM!	4.41214	4.24755	3.14382	6.09858	2.8804	#NUM!	-0.371329	0.871835	1.67463	0.275011	3.09255	#NUM!	#NUM!	#NUM!
															#NUM!	4.41214	4.24755	3.14382	6.09858	2.8804	#NUM!	-0.371329	0.871835	1.67463	0.275011	3.09255	#NUM!	#NUM!	#NUM!
															#NUM!	4.41214	4.24755	3.14382	6.09858	2.8804	#NUM!	-0.371329	0.871835	1.67463	0.275011	3.09255	#NUM!	#NUM!	#NUM!
															#NUM!	4.41214	4.24755	3.14382	6.09858	2.8804	#NUM!	-0.371329	0.871835	1.67463	0.275011	3.09255	#NUM!	#NUM!	#NUM!
															#NUM!	4.41214	4.24755	3.14382	6.09858	2.8804	#NUM!	-0.371329	0.871835	1.67463	0.275011	3.09255	#NUM!	#NUM!	#NUM!
															#NUM!	4.41214	4.24755	3.14382	6.09858	2.8804	#NUM!	-0.371329	0.871835	1.67463	0.275011	3.09255	#NUM!	#NUM!	#NUM!
															#NUM!	4.41214	4.24755	3.14382	6.09858	2.8804	#NUM!	-0.371329	0.871835	1.67463	0.275011	3.09255	#NUM!	#NUM!	#NUM!
															#NUM!	4.41214	4.24755	3.14382	6.09858	2.8804	#NUM!	-0.371329	0.871835	1.67463	0.275011	3.09255	#NUM!	#NUM!	#NUM!
															#NUM!	4.41214	4.24755	3.14382	6.09858	2.8804	#NUM!	-0.371329	0.871835	1.67463	0.275011	3.09255	#NUM!	#NUM!	#NUM!
															#NUM!	4.41214	4.24755	3.14382	6.09858	2.8804	#NUM!	-0.371329	0.871835	1.67463	0.275011	3.09255	#NUM!	#NUM!	#NUM!
															#NUM!	4.41214	4.24755	3.14382	6.09858	2.8804	#NUM!	-0.371329	0.871835	1.67463	0.275011	3.09255	#NUM!	#NUM!	#NUM!
															#NUM!	4.41214	4.24755	3.14382	6.09858	2.8804	#NUM!	-0.371329	0.871835	1.67463	0.275011	3.09255	#NUM!	#NUM!	#NUM!
															#NUM!	4.41214	4.24755	3.14382	6.09858	2.8804	#NUM!	-0.371329	0.871835	1.67463	0.275011	3.09255	#NUM!	#NUM!	#NUM!
															#NUM!	4.41214	4.24755	3.14382	6.09858	2.8804	#NUM!	-0.371329	0.871835	1.67463	0.275011	3.09255	#NUM!	#NUM!	#NUM!
															#NUM!	4.41214	4.24755	3.14382	6.09858	2.8804	#NUM!	-0.371329	0.871835	1.67463	0.275011	3.09255	#NUM!	#NUM!	#NUM!
															#NUM!	4.41214	4.24755	3.14382	6.09858	2.8804	#NUM!	-0.371329	0.871835	1.67463	0.275011	3.09255	#NUM!	#NUM!	#NUM!
															#NUM!	4.41214	4.24755	3.14382	6.09858	2.8804	#NUM!	-0.371329	0.871835	1.67463	0.275011	3.09255	#NUM!	#NUM!	#NUM!
															#NUM!	4.41214	4.24755	3.14382	6.09858	2.8804	#NUM!	-0.371329	0.871835	1.67463	0.275011	3.09255	#NUM!	#NUM!	#NUM!
															#NUM!	4.41214	4.24755	3.14382	6.09858	2.8804	#NUM!	-0.371329	0.871835	1.67463	0.275011	3.09255	#NUM!	#NUM!	#NUM!
															#NUM!	4.41214	4.24755	3.14382	6.09858	2.8804	#NUM!	-0.371329	0.871835	1.67463	0.275011	3.09255	#NUM!	#NUM!	#NUM!
															#NUM!	4.41214	4.24755	3.14382	6.09858	2.8804	#NUM!	-0.371329	0.871835	1.67463	0.275011	3.09255	#NUM!	#NUM!	#NUM!
															#NUM!	4.41214	4.24755	3.14382	6.09858	2.8804	#NUM!	-0.371329	0.871835	1.67463	0.275011	3.09255	#NUM!	#NUM!	#NUM!
															#NUM!	4.41214	4.24755	3.14382	6.09858	2.8804	#NUM!	-0.371329	0.871835	1.67463	0.275011	3.09255	#NUM!	#NUM!	#NUM!
															#NUM!	4.41214	4.24755	3.14382	6.09858	2.8804	#NUM!	-0.371329	0.871835	1.67463	0.275011	3.09255	#NUM!	#NUM!	#NUM!
															#NUM!	4.41214	4.24755	3.14382	6.09858	2.8804	#NUM!	-0.371329	0.871835	1.67463	0.275011	3.09255	#NUM!	#NUM!	#NUM!
															#NUM!	4.41214	4.24755	3.14382	6.09858	2.8804	#NUM!	-0.371329	0.871835	1.67463	0.275011	3.09255	#NUM!	#NUM!	#NUM!
															#NUM!	4.41214	4.24755	3.14382	6.09858	2.8804	#NUM!	-0.371329	0.871835	1.67463	0.275011	3.09255	#NUM!	#NUM!	#NUM!
															#NUM!	4.41214	4.24755	3.14382	6.09858	2.8804	#NUM!	-0.371329	0.871835	1.67463	0.275011	3.09255	#NUM!	#NUM!	#NUM!
															#NUM!	4.41214	4.24755	3.14382	6.09858	2.8804	#NUM!	-0.371329	0.871835	1.67463	0.275011	3.09255	#NUM!	#NUM!	#NUM!
															#NUM!	4.41214	4.24755	3.14382	6.09858	2.8804	#NUM!	-0.371329	0.871835	1.67463	0.275011	3.09255	#NUM!	#NUM!	#NUM!
															#NUM!	4.41214	4.24755	3.14382	6.09858	2.8804	#NUM!	-0.371329	0.871835	1.67463	0.275011	3.09255	#NUM!	#NUM!	#NUM!
															#NUM!	4.41214	4.24755	3.14382	6.09858	2.8804	#NUM!	-0.371329	0.871835	1.67463	0.275011	3.09255	#NUM!	#NUM!	#NUM!
															#NUM!	4.41214	4.24755	3.14382	6.09858	2.8804	#NUM!	-0.371329	0.871835	1.67463	0.275011	3.09255	#NUM!	#NUM!	#NUM!
															#NUM!	4.41214	4.24755	3.14382	6.09858	2.8804	#NUM!	-0.371329	0.871835	1.67463	0.275011	3.09255	#NUM!	#NUM!	#NUM!
															#NUM!	4.41214	4.24755	3.14382	6.09858	2.8804	#NUM!	-0.371329	0.871835	1.67463	0.275011	3.09255	#NUM!	#NUM!	#NUM!
															#NUM!	4.41214	4.24755	3.14382	6.09858	2.8804	#NUM!	-0.371329	0.871835	1.67463	0.275011	3.09255	#NUM!	#NUM!	#NUM!
															#NUM!	4.41214	4.24755	3.14382	6.09858	2.8804	#NUM!	-0.371329	0.871835	1.67463	0.275011	3.09255	#NUM!	#NUM!	#NUM!
															#NUM!	4.41214	4.24755	3.14382	6.09858	2.8804	#NUM!	-0.371329	0.871835	1.67463	0.275011	3.09255	#NUM!	#NUM!	#NUM!
															#NUM!	4.41214	4.24755	3.14382	6.09858	2.8804	#NUM!	-0.371329	0.871835	1.67463	0.275011	3.09255	#NUM!	#NUM!	#NUM!
															#NUM!	4.41214	4.24755	3.14382	6.09858	2.8804	#NUM!	-0.371329	0.871835	1.67463	0.275011	3.09255	#NUM!	#NUM!	#NUM!
															#NUM!	4.41214	4.24755	3.14382	6.09858	2.8804	#NUM!	-0.371329	0.871835	1.67463	0.275011	3.09255	#NUM!	#NUM!	#NUM!
															#NUM!	4.41214	4.24755	3.14382	6.09858	2.8804	#NUM!	-0.371329	0.871835	1.67463	0.275011	3.09255	#NUM!	#NUM!	#NUM!
															#NUM!	4.41214	4.24755	3.14382	6.09858	2.8804	#NUM!	-0.371329	0.871835	1.67463	0.275011	3.09255	#NUM!	#NUM!	#NUM!
															#NUM!	4.41214	4.24755	3.14382	6.09858	2.8804	#NUM!	-0.371329	0.871835	1.67463	0.275011	3.09255	#NUM!	#NUM!	#NUM!
															#NUM!	4.41214	4.24755	3.14382	6.09858	2.8804	#NUM!	-0.371329	0.871835	1.67463	0.275011	3.09255	#NUM!	#NUM!	#NUM!
															#NUM!	4.41214	4.24755	3.14382	6.09858	2.8804	#NUM!	-0.371329	0.871835	1.67463	0.275011	3.09255	#NUM!	#NUM!	#NUM!
															#NUM!	4.41214	4.24755	3.14382	6.09858	2.8804	#NUM!	-0.371329	0.871835	1.67463	0.275011	3.09255	#NUM!	#NUM!	#NUM!
															#NUM!	4.41214	4.24755	3.14382	6.09858	2.8804	#NUM!	-0.371329	0.871835	1.67463	0.275011	3.09255	#NUM!	#NUM!	#NUM!
															#NUM!	4.41214	4.24755	3.14382	6.09858	2.8804	#NUM!	-0.371329	0.871835	1.67463	0.275011	3.09255	#NUM!	#NUM!	#NUM!
															#NUM!	4.41214	4.24755	3.14382	6.09858	2.8804	#NUM!	-0.371329	0.871835	1.67463	0.275011	3.09255	#NUM!	#NUM!	#NUM!
															#NUM!	4.41214	4.24755	3.14382	6.09858	2.8804	#NUM!	-0.371329	0.871835	1.67463	0.275011	3.09255	#NUM!	#NUM!	#NUM!
															#NUM!	4.41214	4.24755	3.14382	6.09858	2.8804	#NUM!	-0.371329	0.871835	1.67463	0.275011	3.09255	#NUM!	#NUM!	#NUM!
															#NUM!	4.41214	4.24755	3.14382	6.09858	2.8804	#NUM!	-0.371329	0.871835	1.67463	0.275011	3.09255	#NUM!	#NUM!	#NUM!
															#NUM!	4.41214	4.24755	3.14382	6.09858	2.8804	#NUM!	-0.371329	0.871835	1.67463	0.275011	3.09255	#NUM!	#NUM!	#NUM!
															#NUM!	4.41214	4.24755	3.14382	6.09858	2.8804	#NUM!	-0.371329	0.871835	1.67463	0.275011	3.09255	#NUM!	#NUM!	#NUM!
															#NUM!	4.41214	4.24755	3.14382	6.09858	2.8804	#NUM!	-0.371329	0.871835	1.67463	0.275011	3.09255	#NUM!	#NUM!	#NUM!
															#NUM!	4.41214	4.24755	3.14382	6.09858	2.8804	#NUM!	-0.371329	0.871835	1.67463	0.275011	3.09255	#NUM!	#NUM!	#NUM!
															#NUM!	4.41214	4.24755	3.14382	6.09858	2.8804	#NUM!	-0.371329	0.871835	1.67463	0.275011	3.09255	#NUM!	#NUM!	#NUM!
															#NUM!	4.41214	4.24755	3.14382	6.09858	2.8804	#NUM!	-0.371329	0.871835	1.67463	0.275011	3.09255	#NUM!	#NUM!	#NUM!
															#NUM!	4.41214	4.24755	3.14382	6.09858	2.8804	#NUM!	-0.371329	0.871835	1.67463	0.275011	3.09255	#NUM!	#NUM!	#NUM!
															#NUM!	4.41214	4.24755	3.14382	6.09858	2.8804	#NUM!	-0.371329	0.871835	1.67463	0.275011	3.09255	#NUM!	#NUM!	#NUM!
															#NUM!	4.41214	4.24755	3.14382	6.09858	2.8804	#NUM!	-0.371329	0.871835	1.67463	0.275011	3.09255	#NUM!	#NUM!	#NUM!
															#NUM!	4.41214	4.24755	3.14382	6.09858	2.8804	#NUM!	-0.371329	0.871835	1.67463	0.275011	3.09255	#NUM!	#NUM!	#NUM!
															#NUM!	4.41214	4.24755	3.14382	6.09858	2.8804	#NUM!	-0.371329	0.871835	1.67463	0.275011	3.09255	#NUM!	#NUM!	#NUM!
															#NUM!	4.41214	4.24755	3.14382	6.09858	2.8804	#NUM!	-0.371329	0.871835	1.67463	0.275011	3.09255	#NUM!	#NUM!	#NUM!
															#NUM!	4.41214	4.24755	3.14382	6.09858	2.8804	#NUM!	-0.371329	0.871835	1.67463	0.275011	3.09255	#NUM!	#NUM!	#NUM!
															#NUM!	4.41214	4.24755	3.14382	6.09858	2.8804	#NUM!	-0.371329	0.871835	1.67463	0.275011	3.09255	#NUM!	#NUM!	#NUM!
															#NUM!	4.41214	4.24755	3.14382	6.09858	2.8804	#NUM!	-0.371329	0.871835	1.67463	0.275011	3.09255	#NUM!	#NUM!	#NUM!
															#NUM!	4.41214	4.24755	3.14382	6.09858	2.8804	#NUM!	-0.371329	0.871835	1.67463	0.275011	3.09255	#NUM!	#NUM!	#NUM!
															#NUM!	4.41214	4.24755	3.14382	6.09858	2.8804	#NUM!	-0.371329	0.871835	1.67463	0.275011	3.09255	#NUM!	#NUM!	#NUM!
															#NUM!	4.41214	4.24755	3.14382	6.09858	2.8804	#NUM!	-0.371329	0.871835	1.67463	0.275011	3.09255	#NUM!	#NUM!	#NUM!
															#NUM!	4.41214	4.24755	3.14382	6.09858	2.8804	#NUM!	-0.371329	0.871835	1.67463	0.275011	3.09255	#NUM!	#NUM!	#NUM!
															#NUM!	4.41214	4.24755	3.14382	6.09858	2.8804	#NUM!	-0.371329	0.871835	1.67463	0.275011	3.09255	#NUM!	#NUM!	#NUM!
															#NUM!	4.41214	4.24755	3.14382	6.09858	2.8804	#NUM!	-0.371329	0.871835	1.67463	0.275011	3.09255	#NUM!	#NUM!	#NUM!
															#NUM!	4.41214	4.24755	3.14382	6.09858	2.8804	#NUM!	-0.371329	0.871835	1.67463	0.275011	3.09255	#NUM!	#NUM!	#NUM!
															#NUM!	4.41214	4.24755	3.14382	6.09858	2.8804	#NUM!	-0.371329	0.871835	1.67463	0.275011	3.09255	#NUM!	#NUM!	#NUM!
															#NUM!	4.41214	4.24755	3.14382	6.09858	2.8804	#NUM!	-0.371329	0.871835	1.67463	0.275011	3.09255	#NUM!	#NUM!	#NUM!
															#NUM!	4.41214	4.24755	3.14382	6.09858	2.8804	#NUM!	-0.371329	0.871835	1.67463	0.275011	3.09255	#NUM!	#NUM!	#NUM!
															#NUM!	4.41214	4.24755	3.14382	6.09858	2.8804	#NUM!	-0.371329	0.871835	1.67463	0.275011	3.09255	#NUM!	#NUM!	#NUM!
															#NUM!	4.41214	4.24755	3.14382	6.09858	2.8804	#NUM!	-0.371329	0.871835	1.67463	0.275011	3.09255	#NUM!	#NUM!	#NUM!
															#NUM!	4.41214	4.24755	3.14382	6.09858	2.8804	#NUM!	-0.371329	0.871835	1.67463	0.275011	3.09255	#NUM!	#NUM!	#NUM!
															#NUM!	4.41214	4.24755	3.14382	6.09858	2.8804	#NUM!	-0.371329	0.871835	1.67463	0.275011	3.09255	#NUM!	#NUM!	#NUM!
															#NUM!	4.41214	4.24755	3.14382	6.09858	2.8804	#NUM!	-0.371329	0.871835	1.67463	0.275011	3.09255	#NUM!	#NUM!	#NUM!
															#NUM!	4.41214	4.24755	3.14382	6.09858	2.8804	#NUM!	-0.371329	0.871835	1.67463	0.275011	3.09255	#NUM!	#NUM!	#NUM!
															#NUM!	4.41214	4.24755	3.14382	6.09858	2.8804	#NUM!	-0.371329	0.871835	1.67463	0.275011	3.09255	#NUM!	#NUM!	#NUM!
															#NUM!	4.41214	4.24755	3.14382	6.09858	2.8804	#NUM!	-0.371329	0.871835	1.67463	0.275011	3.09255	#NUM!	#NUM!	#NUM!
															#NUM!	4.41214	4.24755	3.14382	6.09858	2.8804	#NUM!	-0.371329	0.871835	1.67463	0.275011	3.09255	#NUM!	#NUM!	#NUM!
															#NUM!	4.41214	4.24755	3.14382	6.09858	2.8804	#NUM!	-0.371329	0.871835	1.67463	0.275011	3.09255	#NUM!	#NUM!	#NUM!
															#NUM!	4.41214	4.24755	3.14382	6.09858	2.8804	#NUM!	-0.371329	0.871835	1.67463	0.275011	3.09255	#NUM!	#NUM!	#NUM!
															#NUM!	4.41214	4.24755	3.14382	6.09858	2.8804	#NUM!	-0.371329	0.871835	1.67463	0.275011	3.09255	#NUM!	#NUM!	#NUM!
															#NUM!	4.41214	4.24755	3.14382	6.09858	2.8804	#NUM!	-0.371329	0.871835	1.67463	0.275011	3.09255	#NUM!	#NUM!	#NUM!
															#NUM!	4.41214	4.24755	3.14382	6.09858	2.8804	#NUM!	-0.371329	0.871835	1.67463	0.275011	3.09255	#NUM!	#NUM!	#NUM!
															#NUM!	4.41214	4.24755	3.14382	6.09858	2.8804	#NUM!	-0.371329	0.871835	1.67463	0.275011	3.09255	#NUM!	#NUM!	#NUM!
															#NUM!	4.41214	4.24755	3.14382	6.09858	2.8804	#NUM!	-0.371329	0.871835	1.67463	0.275011	3.09255	#NUM!	#NUM!	#NUM!
															#NUM!	4.41214	4.24755	3.14382	6.09858	2.8804	#NUM!	-0.371329	0.871835	1.67463	0.275011	3.09255	#NUM!	#NUM!	#NUM!
															#NUM!	4.41214	4.24755	3.14382	6.09858	2.8804	#NUM!	-0.371329	0.871835	1.67463	0.275011	3.09255	#NUM!	#NUM!	#NUM!
															#NUM!	4.41214	4.24755	3.14382	6.09858	2.8804	#NUM!	-0.371329	0.871835	1.67463	0.275011	3.09255	#NUM!	#NUM!	#NUM!
															#NUM!	4.41214	4.24755	3.14382	6.09858	2.8804	#NUM!	-0.371329	0.871835	1.67463	0.275011	3.09255	#NUM!	#NUM!	#NUM!
															#NUM!	4.41214	4.24755	3.14382	6.09858	2.8804	#NUM!	-0.371329	0.871835	1.67463	0.275011	3.09255	#NUM!	#NUM!	#NUM!
															#NUM!	4.41214	4.24755	3.14382	6.09858	2.8804	#NUM!	-0.371329	0.871835	1.67463	0.275011	3.09255	#NUM!	#NUM!	#NUM!
															#NUM!	4.41214	4.24755	3.14382	6.09858	2.8804	#NUM!	-0.371329	0.871835	1.67463	0.275011	3.09255	#NUM!	#NUM!	#NUM!
															#NUM!	4.41214	4.24755	3.14382	6.09858	2.8804	#NUM!	-0.371329	0.871835	1.67463	0.275011	3.09255	#NUM!	#NUM!	#NUM!
															#NUM!	4.41214	4.24755	3.14382	6.09858	2.8804	#NUM!	-0.371329	0.871835	1.67463	0.275011	3.09255	#NUM!	#NUM!	#NUM!
															#NUM!	4.41214	4.24755	3.14382	6.09858	2.8804	#NUM!	-0.371329	0.871835	1.67463	0.275011	3.09255	#NUM!	#NUM!	#NUM!
															#NUM!	4.41214	4.24755	3.14382	6.09858	2.8804	#NUM!	-0.371329	0.871835	1.67463	0.275011	3.09255	#NUM!	#NUM!	#NUM!
															#NUM!	4.41214	4.24755	3.14382	6.09858	2.8804	#NUM!	-0.371329	0.871835	1.67463	0.275011	3.09255	#NUM!	#NUM!	#NUM!
															#NUM!	4.41214	4.24755	3.14382	6.09858	2.8804	#NUM!	-0.371329	0.871835	1.67463	0.275011	3.09255	#NUM!	#NUM!	#NUM!
															#NUM!	4.41214	4.24755	3.14382	6.09858	2.8804	#NUM!	-0.371329	0.871835	1.67463	0.275011	3.09255	#NUM!	#NUM!	#NUM!
															#NUM!	4.41214	4.24755	3.14382	6.09858	2.8804	#NUM!	-0.371329	0.871835	1.67463	0.275011	3.09255	#NUM!	#NUM!	#NUM!
															#NUM!	4.41214	4.24755	3.14382	6.09858	2.8804	#NUM!	-0.371329	0.871835	1.67463	0.275011	3.09255	#NUM!	#NUM!	#NUM!
															#NUM!	4.41214	4.24755	3.14382	6.09858	2.8804	#NUM!	-0.371329	0.871835	1.67463	0.275011	3.09255	#NUM!	#NUM!	#NUM!
															#NUM!	4.41214	4.24755	3.14382	6.09858	2.8804	#NUM!	-0.371329	0.871835	1.67463	0.275011	3.09255	#NUM!	#NUM!	#NUM!
															#NUM!	4.41214	4.24755	3.14382	6.09858	2.8804	#NUM!	-0.371329	0.871835	1.67463	0.275011	3.09255	#NUM!	#NUM!	#NUM!
															#NUM!	4.41214	4.24755	3.14382	6.09858	2.8804	#NUM!	-0.371329	0.871835	1.67463	0.275011	3.09255	#NUM!	#NUM!	#NUM!
															#NUM!	4.41214	4.24755	3.14382	6.09858	2.8804	#NUM!	-0.371329	0.871835	1.67463	0.275011	3.09255	#NUM!	#NUM!	#NUM!
															#NUM!	4.41214	4.24755	3.14382	6.09858	2.8804	#NUM!	-0.371329	0.871835	1.67463	0.275011	3.09255	#NUM!	#NUM!	#NUM!
															#NUM!	4.41214	4.24755	3.14382	6.09858	2.8804	#NUM!	-0.371329	0.871835	1.67463	0.275011	3.09255	#NUM!	#NUM!	#NUM!
															#NUM!	4.41214	4.24755	3.14382	6.09858	2.8804	#NUM!	-0.371329	0.871835	1.67463	0.275011	3.09255	#NUM!	#NUM!	#NUM!
															#NUM!	4.41214	4.24755	3.14382	6.09858	2.8804	#NUM!	-0.371329	0.871835	1.67463	0.275011	3.09255	#NUM!	#NUM!	#NUM!
															#NUM!	4.41214	4.24755	3.14382	6.09858	2.8804	#NUM!	-0.371329	0.871835	1.67463	0.275011	3.09255	#NUM!	#NUM!	#NUM!
															#NUM!	4.41214	4.24755	3.14382	6.09858	2.8804	#NUM!	-0.371329	0.871835	1.67463	0.275011	3.09255	#NUM!	#NUM!	#NUM!
															#NUM!	4.41214	4.24755	3.14382	6.09858	2.8804	#NUM!	-0.371329	0.871835	1.67463	0.275011	3.09255	#NUM!	#NUM!	#NUM!
															#NUM!	4.41214	4.24755	3.14382	6.09858	2.8804	#NUM!	-0.371329	0.871835	1.67463	0.275011	3.09255	#NUM!	#NUM!	#NUM!
															#NUM!	4.41214	4.24755	3.14382	6.09858	2.8804	#NUM!	-0.371329	0.871835	1.67463	0.275011	3.09255	#NUM!	#NUM!	#NUM!
															#NUM!	4.41214	4.24755	3.14382	6.09858	2.8804	#NUM!	-0.371329	0.871835	1.67463	0.275011	3.09255	#NUM!	#NUM!	#NUM!
															#NUM!	4.41214	4.24755	3.14382	6.09858	2.8804	#NUM!	-0.371329	0.871835	1.67463	0.275011	3.09255	#NUM!	#NUM!	#NUM!
															#NUM!	4.41214	4.24755	3.14382	6.09858	2.8804	#NUM!	-0.371329	0.871835	1.67463	0.275011	3.09255	#NUM!	#NUM!	#NUM!
															#NUM!	4.41214	4.24755	3.14382	6.09858	2.8804	#NUM!	-0.371329	0.871835	1.67463	0.275011	3.09255	#NUM!	#NUM!	#NUM!
															#NUM!	4.41214	4.24755	3.14382	6.09858	2.8804	#NUM!	-0.371329	0.871835	1.67463	0.275011	3.09255	#NUM!	#NUM!	#NUM!
															#NUM!	4.41214	4.24755	3.14382	6.09858	2.8804	#NUM!	-0.371329	0.871835	1.67463	0.275011	3.09255	#NUM!	#NUM!	#NUM!
															#NUM!	4.41214	4.24755	3.14382	6.09858	2.8804	#NUM!	-0.371329	0.871835	1.67463	0.275011	3.09255	#NUM!	#NUM!	#NUM!
															#NUM!	4.41214	4.24755	3.14382	6.09858	2.8804	#NUM!	-0.371329	0.871835	1.67463	0.275011	3.09255	#NUM!	#NUM!	#NUM!
															#NUM!	4.41214	4.24755	3.14382	6.09858	2.8804	#NUM!	-0.371329	0.871835	1.67463	0.275011	3.09255	#NUM!	#NUM!	#NUM!
															#NUM!	4.41214	4.24755	3.14382	6.09858	2.8804	#NUM!	-0.371329	0.871835	1.67463	0.275011	3.09255	#NUM!	#NUM!	#NUM!
															#NUM!	4.41214	4.24755	3.14382	6.09858	2.8804	#NUM!	-0.371329	0.871835	1.67463	0.275011	3.09255	#NUM!	#NUM!	#NUM!
															#NUM!	4.41214	4.24755	3.14382	6.09858	2.8804	#NUM!	-0.371329	0.871835	1.67463	0.275011	3.09255	#NUM!	#NUM!	#NUM!
															#NUM!	4.41214	4.24755	3.14382	6.09858	2.8804	#NUM!	-0.371329	0.871835	1.67463	0.275011	3.09255	#NUM!	#NUM!	#NUM!
															#NUM!	4.41214	4.24755	3.14382	6.09858	2.8804	#NUM!	-0.371329	0.871835	1.67463	0.275011	3.09255	#NUM!	#NUM!	#NUM!
															#NUM!	4.41214	4.24755	3.14382	6.09858	2.8804	#NUM!	-0.371329	0.871835	1.67463	0.275011	3.09255	#NUM!	#NUM!	#NUM!
															#NUM!	4.41214	4.24755	3.14382	6.09858	2.8804	#NUM!	-0.371329	0.871835	1.67463	0.275011	3.09255	#NUM!	#NUM!	#NUM!
															#NUM!	4.41214	4.24755	3.14382	6.09858	2.8804	#NUM!	-0.371329	0.871835	1.67463	0.275011	3.09255	#NUM!	#NUM!	#NUM!
															#NUM!	4.41214	4.24755	3.14382	6.09858	2.8804	#NUM!	-0.371329	0.871835	1.67463	0.275011	3.09255	#NUM!	#NUM!	#NUM!
															#NUM!	4.41214	4.24755	3.14382	6.09858	2.8804	#NUM!	-0.371329	0.871835	1.67463	0.275011	3.09255	#NUM!	#NUM!	#NUM!
															#NUM!	4.41214	4.24755	3.14382	6.09858	2.8804	#NUM!	-0.371329	0.871835	1.67463	0.275011	3.09255	#NUM!	#NUM!	#NUM!
															#NUM!	4.41214	4.24755	3.14382	6.09858	2.8804	#NUM!	-0.371329	0.871835	1.67463	0.275011	3.09255	#NUM!	#NUM!	#NUM!
															#NUM!	4.41214	4.24755	3.14382	6.09858	2.8804	#NUM!	-0.371329	0.871835	1.67463	0.275011	3.09255	#NUM!	#NUM!	#NUM!
															#NUM!	4.41214	4.24755	3.14382	6.09858	2.8804	#NUM!	-0.371329	0.871835	1.67463	0.275011	3.09255	#NUM!	#NUM!	#NUM!
															#NUM!	4.41214	4.24755	3.14382	6.09858	2.8804	#NUM!	-0.371329	0.871835	1.67463	0.275011	3.09255	#NUM!	#NUM!	#NUM!
															#NUM!	4.41214	4.24755	3.14382	6.09858	2.8804	#NUM!	-0.371329	0.871835	1.67463	0.275011	3.09255	#NUM!	#NUM!	#NUM!
															#NUM!	4.41214	4.24755	3.14382	6.09858	2.8804	#NUM!	-0.371329	0.871835	1.67463	0.275011	3.09255	#NUM!	#NUM!	#NUM!
															#NUM!	4.41214	4.24755	3.14382	6.09858	2.8804	#NUM!	-0.371329	0.871835	1.67463	0.275011	3.09255	#NUM!	#NUM!	#NUM!
															#NUM!	4.41214	4.24755	3.14382	6.09858	2.8804	#NUM!	-0.371329	0.871835	1.67463	0.275011	3.09255	#NUM!	#NUM!	#NUM!
															#NUM!	4.41214	4.24755	3.14382	6.09858	2.8804	#NUM!	-0.371329	0.871835	1.67463	0.275011	3.09255	#NUM!	#NUM!	#NUM!
															#NUM!	4.41214	4.24755	3.14382	6.09858	2.8804	#NUM!	-0.371329	0.871835	1.67463	0.275011	3.09255	#NUM!	#NUM!	#NUM!
															#NUM!	4.41214	4.24755	3.14382	6.09858	2.8804	#NUM!	-0.371329	0.871835	1.67463	0.275011	3.09255	#NUM!	#NUM!	#NUM!
															#NUM!	4.41214	4.24755	3.14382	6.09858	2.8804	#NUM!	-0.371329	0.871835	1.67463	0.275011	3.09255	#NUM!	#NUM!	#NUM!
															#NUM!	4.41214	4.24755	3.14382	6.09858	2.8804	#NUM!	-0.371329	0.871835	1.67463	0.275011	3.09255	#NUM!	#NUM!	#NUM!
															#NUM!	4.41214	4.24755	3.14382	6.09858	2.8804	#NUM!	-0.371329	0.871835	1.67463	0.275011	3.09255	#NUM!	#NUM!	#NUM!
															#NUM!	4.41214	4.24755	3.14382	6.09858	2.8804	#NUM!	-0.371329	0.871835	1.67463	0.275011	3.09255	#NUM!	#NUM!	#NUM!
															#NUM!	4.41214	4.24755	3.14382	6.09858	2.8804	#NUM!	-0.371329	0.871835	1.67463	0.275011	3.09255	#NUM!	#NUM!	#NUM!
															#NUM!	4.41214	4.24755	3.14382	6.09858	2.8804	#NUM!	-0.371329	0.871835	1.67463	0.275011	3.09255	#NUM!	#NUM!	#NUM!
															#NUM!	4.41214	4.24755	3.14382	6.09858	2.8804	#NUM!	-0.371329	0.871835	1.67463	0.275011	3.09255	#NUM!	#NUM!	#NUM!
															#NUM!	4.41214	4.24755	3.14382	6.09858	2.8804	#NUM!	-0.371329	0.871835	1.67463	0.275011	3.09255	#NUM!	#NUM!	#NUM!
															#NUM!	4.41214	4.24755	3.14382	6.09858	2.8804	#NUM!	-0.371329	0.871835	1.67463	0.275011	3.09255	#NUM!	#NUM!	#NUM!
															#NUM!	4.41214	4.24755	3.14382	6.09858	2.8804	#NUM!	-0.371329	0.871835	1.67463	0.275011	3.09255	#NUM!	#NUM!	#NUM!
															#NUM!	4.41214	4.24755	3.14382	6.09858	2.8804	#NUM!	-0.371329	0.871835	1.67463	0.275011	3.09255	#NUM!	#NUM!	#NUM!
															#NUM!	4.41214	4.24755	3.14382	6.09858	2.8804	#NUM!	-0.371329	0.871835	1.67463	0.275011	3.09255	#NUM!	#NUM!	#NUM!
															#NUM!	4.41214	4.24755	3.14382	6.09858	2.8804	#NUM!	-0.371329	0.871835	1.67463	0.275011	3.09255	#NUM!	#NUM!	#NUM!
															#NUM!	4.41214	4.24755	3.14382	6.09858	2.8804	#NUM!	-0.371329	0.871835	1.67463	0.275011	3.09255	#NUM!	#NUM!	#NUM!
															#NUM!	4.41214	4.24755	3.14382	6.09858	2.8804	#NUM!	-0.371329	0.871835	1.67463	0.275011	3.09255	#NUM!	#NUM!	#NUM!
															#NUM!	4.41214	4.24755	3.14382	6.09858	2.8804	#NUM!	-0.371329	0.871835	1.67463	0.275011	3.09255	#NUM!	#NUM!	#NUM!
															#NUM!	4.41214	4.24755	3.14382	6.09858	2.8804	#NUM!	-0.371329	0.871835	1.67463	0.275011	3.09255	#NUM!	#NUM!	#NUM!
															#NUM!	4.41214	4.24755	3.14382	6.09858	2.8804	#NUM!	-0.371329	0.871835	1.67463	0.275011	3.09255	#NUM!	#NUM!	#NUM!
															#NUM!	4.41214	4.24755	3.14382	6.09858	2.8804	#NUM!	-0.371329	0.871835	1.67463	0.275011	3.09255	#NUM!	#NUM!	#NUM!
															#NUM!	4.41214	4.24755	3.14382	6.09858	2.8804	#NUM!	-0.371329	0.871835	1.67463	0.275011	3.09255	#NUM!	#NUM!	#NUM!
															#NUM!	4.41214	4.24755	3.14382	6.09858	2.8804	#NUM!	-0.371329	0.871835	1.67463	0.275011	3.09255	#NUM!	#NUM!	#NUM!
															#NUM!	4.41214	4.24755	3.14382	6.09858	2.8804	#NUM!	-0.371329	0.871835	1.67463	0.275011	3.09255	#NUM!	#NUM!	#NUM!
															#NUM!	4.41214	4.24755	3.14382	6.09858	2.8804	#NUM!	-0.371329	0.871835	1.67463	0.275011	3.09255	#NUM!	#NUM!	#NUM!
															#NUM!	4.41214	4.24755	3.14382	6.09858	2.8804	#NUM!	-0.371329	0.871835	1.67463	0.275011	3.09255	#NUM!	#NUM!	#NUM!
															#NUM!	4.41214	4.24755	3.14382	6.09858	2.8804	#NUM!	-0.371329	0.871835	1.67463	0.275011	3.09255	#NUM!	#NUM!	#NUM!
															#NUM!	4.41214	4.24755	3.14382	6.09858	2.8804	#NUM!	-0.371329	0.871835	1.67463	0.275011	3.09255	#NUM!	#NUM!	#NUM!
															#NUM!	4.41214	4.24755	3.14382	6.09858	2.8804	#NUM!	-0.371329	0.871835	1.67463	0.275011	3.09255	#NUM!	#NUM!	#NUM!
															#NUM!	4.41214	4.24755	3.14382	6.09858	2.8804	#NUM!	-0.371329	0.871835	1.67463	0.275011	3.09255	#NUM!	#NUM!	#NUM!
															#NUM!	4.41214	4.24755	3.14382	6.09858	2.8804	#NUM!	-0.371329	0.871835	1.67463	0.275011	3.09255	#NUM!	#NUM!	#NUM!
															#NUM!	4.41214	4.24755	3.14382	6.09858	2.8804	#NUM!	-0.371329	0.871835	1.67463	0.275011	3.09255	#NUM!	#NUM!	#NUM!
															#NUM!	4.41214	4.24755	3.14382	6.09858	2.8804	#NUM!	-0.371329	0.871835	1.67463	0.275011	3.09255	#NUM!	#NUM!	#NUM!
															#NUM!	4.41214	4.24755	3.14382	6.09858	2.8804	#NUM!	-0.371329	0.871835	1.67463	0.275011	3.09255	#NUM!	#NUM!	#NUM!
															#NUM!	4.41214	4.24755	3.14382	6.09858	2.8804	#NUM!	-0.371329	0.871835	1.67463	0.275011	3.09255	#NUM!	#NUM!	#NUM!
															#NUM!	4.41214	4.24755	3.14382	6.09858	2.8804	#NUM!	-0.371329	0.871835	1.67463	0.275011	3.09255	#NUM!	#NUM!	#NUM!
															#NUM!	4.41214	4.24755	3.14382	6.09858	2.8804	#NUM!	-0.371329	0.871835	1.67463	0.275011	3.09255	#NUM!	#NUM!	#NUM!
															#NUM!	4.41214	4.24755	3.14382	6.09858	2.8804	#NUM!	-0.371329	0.871835	1.67463	0.275011	3.09255	#NUM!	#NUM!	#NUM!
															#NUM!	4.41214	4.24755	3.14382	6.09858	2.8804	#NUM!	-0.371329	0.871835	1.67463	0.275011	3.09255	#NUM!	#NUM!	#NUM!
															#NUM!	4.41214	4.24755	3.14382	6.09858	2.8804	#NUM!	-0.371329	0.871835	1.67463	0.275011	3.09255	#NUM!	#NUM!	#NUM!
															#NUM!	4.41214	4.24755	3.14382	6.09858	2.8804	#NUM!	-0.371329	0.871835	1.67463	0.275011	3.09255	#NUM!	#NUM!	#NUM!
															#NUM!	4.41214	4.24755	3.14382	6.09858	2.8804	#NUM!	-0.371329	0.871835	1.67463	0.275011	3.09255	#NUM!	#NUM!	#NUM!
															#NUM!	4.41214	4.24755	3.14382	6.09858	2.8804	#NUM!	-0.371329	0.871835	1.67463	0.275011	3.09255	#NUM!	#NUM!	#NUM!
															#NUM!	4.41214	4.24755	3.14382	6.09858	2.8804	#NUM!	-0.371329	0.871835	1.67463	0.275011	3.09255	#NUM!	#NUM!	#NUM!
															#NUM!	4.41214	4.24755	3.14382	6.09858	2.8804	#NUM!	-0.371329	0.871835	1.67463	0.275011	3.09255	#NUM!	#NUM!	#NUM!
															#NUM!	4.41214	4.24755	3.14382	6.09858	2.8804	#NUM!	-0.371329	0.871835	1.67463	0.275011	3.09255	#NUM!	#NUM!	#NUM!
															#NUM!	4.41214	4.24755	3.14382	6.09858	2.8804	#NUM!	-0.371329	0.871835	1.67463	0.275011	3.09255	#NUM!	#NUM!	#NUM!
															#NUM!	4.41214	4.24755	3.14382	6.09858	2.8804	#NUM!	-0.371329	0.871835	1.67463	0.275011	3.09255	#NUM!	#NUM!	#NUM!
															#NUM!	4.41214	4.24755	3.14382	6.09858	2.8804	#NUM!	-0.371329	0.871835	1.67463	0.275011	3.09255	#NUM!	#NUM!	#NUM!
															#NUM!	4.41214	4.24755	3.14382	6.09858	2.8804	#NUM!	-0.371329	0.871835	1.67463	0.275011	3.09255	#NUM!	#NUM!	#NUM!
															#NUM!	4.41214	4.24755	3.14382	6.09858	2.8804	#NUM!	-0.371329	0.871835	1.67463	0.275011	3.09255	#NUM!	#NUM!	#NUM!
															#NUM!	4.41214	4.24755	3.14382	6.09858	2.8804	#NUM!	-0.371329	0.871835	1.67463	0.275011	3.09255	#NUM!	#NUM!	#NUM!
															#NUM!	4.41214	4.24755	3.14382	6.09858	2.8804	#NUM!	-0.371329	0.871835	1.67463	0.275011	3.09255	#NUM!	#NUM!	#NUM!
															#NUM!	4.41214	4.24755	3.14382	6.09858	2.8804	#NUM!	-0.371329	0.871835	1.67463	0.275011	3.09255	#NUM!	#NUM!	#NUM!
															#NUM!	4.41214	4.24755	3.14382	6.09858	2.8804	#NUM!	-0.371329	0.871835	1.67463	0.275011	3.09255	#NUM!	#NUM!	#NUM!
															#NUM!	4.41214	4.24755	3.14382	6.09858	2.8804	#NUM!	-0.371329	0.871835	1.67463	0.275011	3.09255	#NUM!	#NUM!	#NUM!
															#NUM!	4.41214	4.24755	3.14382	6.09858	2.8804	#NUM!	-0.371329	0.871835	1.67463	0.275011	3.09255	#NUM!	#NUM!	#NUM!
															#NUM!	4.41214	4.24755	3.14382	6.09858	2.8804	#NUM!	-0.371329	0.871835	1.67463	0.275011	3.09255	#NUM!	#NUM!	#NUM!
															#NUM!	4.41214	4.24755	3.14382	6.09858	2.8804	#NUM!	-0.371329	0.871835	1.67463	0.275011	3.09255	#NUM!	#NUM!	#NUM!
															#NUM!	4.41214	4.24755	3.14382	6.09858	2.8804	#NUM!	-0.371329	0.871835	1.67463	0.275011	3.09255	#NUM!	#NUM!	#NUM!
															#NUM!	4.41214	4.24755	3.14382	6.09858	2.8804	#NUM!	-0.371329	0.871835	1.67463	0.275011	3.09255	#NUM!	#NUM!	#NUM!
															#NUM!	4.41214	4.24755	3.14382	6.09858	2.8804	#NUM!	-0.371329	0.871835	1.67463	0.275011	3.09255	#NUM!	#NUM!	#NUM!
															#NUM!	4.41214	4.24755	3.14382	6.09858	2.8804	#NUM!	-0.371329	0.871835	1.67463	0.275011	3.09255	#NUM!	#NUM!	#NUM!
															#NUM!	4.41214	4.24755	3.14382	6.09858	2.8804	#NUM!	-0.371329	0.871835	1.67463	0.275011	3.09255	#NUM!	#NUM!	#NUM!
															#NUM!	4.41214	4.24755	3.14382	6.09858	2.8804	#NUM!	-0.371329	0.871835	1.67463	0.275011	3.09255	#NUM!	#NUM!	#NUM!
															#NUM!	4.41214	4.24755	3.14382	6.09858	2.8804	#NUM!	-0.371329	0.871835	1.67463	0.275011	3.09255	#NUM!	#NUM!	#NUM!
															#NUM!	4.41214	4.24755	3.14382	6.09858	2.8804	#NUM!	-0.371329	0.871835	1.67463	0.275011	3.09255	#NUM!	#NUM!	#NUM!
															#NUM!	4.41214	4.24755	3.14382	6.09858	2.8804	#NUM!	-0.371329	0.871835	1.67463	0.275011	3.09255	#NUM!	#NUM!	#NUM!
															#NUM!	4.41214	4.24755	3.14382	6.09858	2.8804	#NUM!	-0.371329	0.871835	1.67463	0.275011	3.09255	#NUM!	#NUM!	#NUM!
															#NUM!	4.41214	4.24755	3.14382	6.09858	2.8804	#NUM!	-0.371329	0.871835	1.67463	0.275011	3.09255	#NUM!	#NUM!	#NUM!
															#NUM!	4.41214	4.24755	3.14382	6.09858	2.8804	#NUM!	-0.371329	0.871835	1.67463	0.275011	3.09255	#NUM!	#NUM!	#NUM!
															#NUM!	4.41214	4.24755	3.14382	6.09858	2.8804	#NUM!	-0.371329	0.871835	1.67463	0.275011	3.09255	#NUM!	#NUM!	#NUM!
															#NUM!	4.41214	4.24755	3.14382	6.09858	2.8804	#NUM!	-0.371329	0.871835	1.67463	0.275011	3.09255	#NUM!	#NUM!	#NUM!
															#NUM!	4.41214	4.24755	3.14382	6.09858	2.8804	#NUM!	-0.371329	0.871835	1.67463	0.275011	3.09255	#NUM!	#NUM!	#NUM!
															#NUM!	4.41214	4.24755	3.14382	6.09858	2.8804	#NUM!	-0.371329	0.871835	1.67463	0.275011	3.09255	#NUM!	#NUM!	#NUM!
															#NUM!	4.41214	4.24755	3.14382	6.09858	2.8804	#NUM!	-0.371329	0.871835	1.67463	0.275011	3.09255	#NUM!	#NUM!	#NUM!
															#NUM!	4.41214	4.24755	3.14382	6.09858	2.8804	#NUM!	-0.371329	0.871835	1.67463	0.275011	3.09255	#NUM!	#NUM!	#NUM!
															#NUM!	4.41214	4.24755	3.14382	6.09858	2.8804	#NUM!	-0.371329	0.871835	1.67463	0.275011	3.09255	#NUM!	#NUM!	#NUM!
															#NUM!	4.41214	4.24755	3.14382	6.09858	2.8804	#NUM!	-0.371329	0.871835	1.67463	0.275011	3.09255	#NUM!	#NUM!	#NUM!
															#NUM!	4.41214	4.24755	3.14382	6.09858	2.8804	#NUM!	-0.371329	0.871835	1.67463	0.275011	3.09255	#NUM!	#NUM!	#NUM!
															#NUM!	4.41214	4.24755	3.14382	6.09858	2.8804	#NUM!	-0.371329	0.871835	1.67463	0.275011	3.09255	#NUM!	#NUM!	#NUM!
															#NUM!	4.41214	4.24755	3.14382	6.09858	2.8804	#NUM!	-0.371329	0.871835	1.67463	0.275011	3.09255	#NUM!	#NUM!	#NUM!
															#NUM!	4.41214	4.24755	3.14382	6.09858	2.8804	#NUM!	-0.371329	0.871835	1.67463	0.275011	3.09255	#NUM!	#NUM!	#NUM!
															#NUM!	4.41214	4.24755	3.14382	6.09858	2.8804	#NUM!	-0.371329	0.871835	1.67463	0.275011	3.09255	#NUM!	#NUM!	#NUM!
															#NUM!	4.41214	4.24755	3.14382	6.09858	2.8804	#NUM!	-0.371329	0.871835	1.67463	0.275011	3.09255	#NUM!	#NUM!	#NUM!
															#NUM!	4.41214	4.24755	3.14382	6.09858	2.8804	#NUM!	-0.371329	0.871835	1.67463	0.275011	3.09255	#NUM!	#NUM!	#NUM!
															#NUM!	4.41214	4.24755	3.14382	6.09858	2.8804	#NUM!	-0.371329	0.871835	1.67463	0.275011	3.09255	#NUM!	#NUM!	#NUM!
															#NUM!	4.41214	4.24755	3.14382	6.09858	2.8804	#NUM!	-0.371329	0.871835	1.67463	0.275011	3.09255	#NUM!	#NUM!	#NUM!
															#NUM!	4.41214	4.24755	3.14382	6.09858	2.8804	#NUM!	-0.371329	0.871835	1.67463	0.275011	3.09255	#NUM!	#NUM!	#NUM!
															#NUM!	4.41214	4.24755	3.14382	6.09858	2.8804	#NUM!	-0.371329	0.871835	1.67463	0.275011	3.09255	#NUM!	#NUM!	#NUM!
															#NUM!	4.41214	4.24755	3.14382	6.09858	2.8804	#NUM!	-0.371329	0.871835	1.67463	0.275011	3.09255	#NUM!	#NUM!	#NUM!
															#NUM!	4.41214	4.24755	3.14382	6.09858	2.8804	#NUM!	-0.371329	0.871835	1.67463	0.275011	3.09255	#NUM!	#NUM!	#NUM!
															#NUM!	4.41214	4.24755	3.14382	6.09858	2.8804	#NUM!	-0.371329	0.871835	1.67463	0.275011	3.09255	#NUM!	#NUM!	#NUM!
															#NUM!	4.41214	4.24755	3.14382	6.09858	2.8804	#NUM!	-0.371329	0.871835	1.67463	0.275011	3.09255	#NUM!	#NUM!	#NUM!
															#NUM!	4.41214	4.24755	3.14382	6.09858	2.8804	#NUM!	-0.371329	0.871835	1.67463	0.275011	3.09255	#NUM!	#NUM!	#NUM!
															#NUM!	4.41214	4.24755	3.14382	6.09858	2.8804	#NUM!	-0.371329	0.871835	1.67463	0.275011	3.09255	#NUM!	#NUM!	#NUM!
															#NUM!	4.41214	4.24755	3.14382	6.09858	2.8804	#NUM!	-0.371329	0.871835	1.67463	0.275011	3.09255	#NUM!	#NUM!	#NUM!
															#NUM!	4.41214	4.24755	3.14382	6.09858	2.8804	#NUM!	-0.371329	0.871835	1.67463	0.275011	3.09255	#NUM!	#NUM!	#NUM!
															#NUM!	4.41214	4.24755	3.14382	6.09858	2.8804	#NUM!	-0.371329	0.871835	1.67463	0.275011	3.09255	#NUM!	#NUM!	#NUM!
															#NUM!	4.41214	4.24755	3.14382	6.09858	2.8804	#NUM!	-0.371329	0.871835	1.67463	0.275011	3.09255	#NUM!	#NUM!	#NUM!
															#NUM!	4.41214	4.24755	3.14382	6.09858	2.8804	#NUM!	-0.371329	0.871835	1.67463	0.275011	3.09255	#NUM!	#NUM!	#NUM!
															#NUM!	4.41214	4.24755	3.14382	6.09858	2.8804	#NUM!	-0.371329	0.871835	1.67463	0.275011	3.09255	#NUM!	#NUM!	#NUM!
															#NUM!	4.41214	4.24755	3.14382	6.09858	2.8804	#NUM!	-0.371329	0.871835	1.67463	0.275011	3.09255	#NUM!	#NUM!	#NUM!
															#NUM!	4.41214	4.24755	3.14382	6.09858	2.8804	#NUM!	-0.371329	0.871835	1.67463	0.275011	3.09255	#NUM!	#NUM!	#NUM!
															#NUM!	4.41214	4.24755	3.14382	6.09858	2.8804	#NUM!	-0.371329	0.871835	1.67463	0.275011	3.09255	#NUM!	#NUM!	#NUM!
															#NUM!	4.41214	4.24755	3.14382	6.09858	2.8804	#NUM!	-0.371329	0.871835	1.67463	0.275011	3.09255	#NUM!	#NUM!	#NUM!
															#NUM!	4.41214	4.24755	3.14382	6.09858	2.8804	#NUM!	-0.371329	0.871835	1.67463	0.275011	3.09255	#NUM!	#NUM!	#NUM!
															#NUM!	4.41214	4.24755	3.14382	6.09858	2.8804	#NUM!	-0.371329	0.871835	1.67463	0.275011	3.09255	#NUM!	#NUM!	#NUM!
															#NUM!	4.41214	4.24755	3.14382	6.09858	2.8804	#NUM!	-0.371329	0.871835	1.67463	0.275011	3.09255	#NUM!	#NUM!	#NUM!
															#NUM!	4.41214	4.24755	3.14382	6.09858	2.8804	#NUM!	-0.371329	0.871835	1.67463	0.275011	3.09255	#NUM!	#NUM!	#NUM!
															#NUM!	4.41214	4.24755	3.14382	6.09858	2.8804	#NUM!	-0.371329	0.871835	1.67463	0.275011	3.09255	#NUM!	#NUM!	#NUM!
															#NUM!	4.41214	4.24755	3.14382	6.09858	2.8804	#NUM!	-0.371329	0.871835	1.67463	0.275011	3.09255	#NUM!	#NUM!	#NUM!
															#NUM!	4.41214	4.24755	3.14382	6.09858	2.8804	#NUM!	-0.371329	0.871835	1.67463	0.275011	3.09255	#NUM!	#NUM!	#NUM!
															#NUM!	4.41214	4.24755	3.14382	6.09858	2.8804	#NUM!	-0.371329	0.871835	1.67463	0.275011	3.09255	#NUM!	#NUM!	#NUM!
															#NUM!	4.41214	4.24755	3.14382	6.09858	2.8804	#NUM!	-0.371329	0.871835	1.67463	0.275011	3.09255	#NUM!	#NUM!	#NUM!
															#NUM!	4.41214	4.24755	3.14382	6.09858	2.8804	#NUM!	-0.371329	0.871835	1.67463	0.275011	3.09255	#NUM!	#NUM!	#NUM!
															#NUM!	4.41214	4.24755	3.14382	6.09858	2.8804	#NUM!	-0.371329	0.871835	1.67463	0.275011	3.09255	#NUM!	#NUM!	#NUM!
															#NUM!	4.41214	4.24755	3.14382	6.09858	2.8804	#NUM!	-0.371329	0.871835	1.67463	0.275011	3.09255	#NUM!	#NUM!	#NUM!
															#NUM!	4.41214	4.24755	3.14382	6.09858	2.8804	#NUM!	-0.371329	0.871835	1.67463	0.275011	3.09255	#NUM!	#NUM!	#NUM!
															#NUM!	4.41214	4.24755	3.14382	6.09858	2.8804	#NUM!	-0.371329	0.871835	1.67463	0.275011	3.09255	#NUM!	#NUM!	#NUM!
															#NUM!	4.41214	4.24755	3.14382	6.09858	2.8804	#NUM!	-0.371329	0.871835	1.67463	0.275011	3.09255	#NUM!	#NUM!	#NUM!
															#NUM!	4.41214	4.24755	3.14382	6.09858	2.8804	#NUM!	-0.371329	0.871835	1.67463	0.275011	3.09255	#NUM!	#NUM!	#NUM!
															#NUM!	4.41214	4.24755	3.14382	6.09858	2.8804	#NUM!	-0.371329	0.871835	1.67463	0.275011	3.09255	#NUM!	#NUM!	#NUM!
															#NUM!	4.41214	4.24755	3.14382	6.09858	2.8804	#NUM!	-0.371329	0.871835	1.67463	0.275011	3.09255	#NUM!	#NUM!	#NUM!
															#NUM!	4.41214	4.24755	3.14382	6.09858	2.8804	#NUM!	-0.371329	0.871835	1.67463	0.275011	3.09255	#NUM!	#NUM!	#NUM!
															#NUM!	4.41214	4.24755	3.14382	6.09858	2.8804	#NUM!	-0.371329	0.871835	1.67463	0.275011	3.09255	#NUM!	#NUM!	#NUM!
															#NUM!	4.41214	4.24755	3.14382	6.09858	2.8804	#NUM!	-0.371329	0.871835	1.67463	0.275011	3.09255	#NUM!	#NUM!	#NUM!
															#NUM!	4.41214	4.24755	3.14382	6.09858	2.8804	#NUM!	-0.371329	0.871835	1.67463	0.275011	3.09255	#NUM!	#NUM!	#NUM!
															#NUM!	4.41214	4.24755	3.14382	6.09858	2.8804	#NUM!	-0.371329	0.871835	1.67463	0.275011	3.09255	#NUM!	#NUM!	#NUM!
															#NUM!	4.41214	4.24755	3.14382	6.09858	2.8804	#NUM!	-0.371329	0.871835	1.67463	0.275011	3.09255	#NUM!	#NUM!	#NUM!
															#NUM!	4.41214	4.24755	3.14382	6.09858	2.8804	#NUM!	-0.371329	0.871835	1.67463	0.275011	3.09255	#NUM!	#NUM!	#NUM!
															#NUM!	4.41214	4.24755	3.14382	6.09858	2.8804	#NUM!	-0.371329	0.871835	1.67463	0.275011	3.09255	#NUM!	#NUM!	#NUM!
															#NUM!	4.41214	4.24755	3.14382	6.09858	2.8804	#NUM!	-0.371329	0.871835	1.67463	0.275011	3.09255	#NUM!	#NUM!	#NUM!
															#NUM!	4.41214	4.24755	3.14382	6.09858	2.8804	#NUM!	-0.371329	0.871835	1.67463	0.275011	3.09255	#NUM!	#NUM!	#NUM!
															#NUM!	4.41214	4.24755	3.14382	6.09858	2.8804	#NUM!	-0.371329	0.871835	1.67463	0.275011	3.09255	#NUM!	#NUM!	#NUM!
															#NUM!	4.41214	4.24755	3.14382	6.09858	2.8804	#NUM!	-0.371329	0.871835	1.67463	0.275011	3.09255	#NUM!	#NUM!	#NUM!
															#NUM!	4.41214	4.24755	3.14382	6.09858	2.8804	#NUM!	-0.371329	0.871835	1.67463	0.275011	3.09255	#NUM!	#NUM!	#NUM!
															#NUM!	4.41214	4.24755	3.14382	6.09858	2.8804	#NUM!	-0.371329	0.871835	1.67463	0.275011	3.09255	#NUM!	#NUM!	#NUM!
															#NUM!	4.41214	4.24755	3.14382	6.09858	2.8804	#NUM!	-0.371329	0.871835	1.67463	0.275011	3.09255	#NUM!	#NUM!	#NUM!
															#NUM!	4.41214	4.24755	3.14382	6.09858	2.8804	#NUM!	-0.371329	0.871835	1.67463	0.275011	3.09255	#NUM!	#NUM!	#NUM!
															#NUM!	4.41214	4.24755	3.14382	6.09858	2.8804	#NUM!	-0.371329	0.871835	1.67463	0.275011	3.09255	#NUM!	#NUM!	#NUM!
															#NUM!	4.41214	4.24755	3.14382	6.09858	2.8804	#NUM!	-0.371329	0.871835	1.67463	0.275011	3.09255	#NUM!	#NUM!	#NUM!
															#NUM!	4.41214	4.24755	3.14382	6.09858	2.8804	#NUM!	-0.371329	0.871835	1.67463	0.275011	3.09255	#NUM!	#NUM!	#NUM!
															#NUM!	4.41214	4.24755	3.14382	6.09858	2.8804	#NUM!	-0.371329	0.871835	1.67463	0.275011	3.09255	#NUM!	#NUM!	#NUM!
															#NUM!	4.41214	4.24755	3.14382	6.09858	2.8804	#NUM!	-0.371329	0.871835	1.67463	0.275011	3.09255	#NUM!	#NUM!	#NUM!
															#NUM!	4.41214	4.24755	3.14382	6.09858	2.8804	#NUM!	-0.371329	0.871835	1.67463	0.275011	3.09255	#NUM!	#NUM!	#NUM!
															#NUM!	4.41214	4.24755	3.14382	6.09858	2.8804	#NUM!	-0.371329	0.871835	1.67463	0.275011	3.09255	#NUM!	#NUM!	#NUM!
															#NUM!	4.41214	4.24755	3.14382	6.09858	2.8804	#NUM!	-0.371329	0.871835	1.67463	0.275011	3.09255	#NUM!	#NUM!	#NUM!
															#NUM!	4.41214	4.24755	3.14382	6.09858	2.8804	#NUM!	-0.371329	0.871835	1.67463	0.275011	3.09255	#NUM!	#NUM!	#NUM!
															#NUM!	4.41214	4.24755	3.14382	6.09858	2.8804	#NUM!	-0.371329	0.871835	1.67463	0.275011	3.09255	#NUM!	#NUM!	#NUM!
															#NUM!	4.41214	4.24755	3.14382	6.09858	2.8804	#NUM!	-0.371329	0.871835	1.67463	0.275011	3.09255	#NUM!	#NUM!	#NUM!
															#NUM!	4.41214	4.24755	3.14382	6.09858	2.8804	#NUM!	-0.371329	0.871835	1.67463	0.275011	3.09255	#NUM!	#NUM!	#NUM!
															#NUM!	4.41214	4.24755	3.14382	6.09858	2.8804	#NUM!	-0.371329	0.871835	1.67463	0.275011	3.09255	#NUM!	#NUM!	#NUM!
															#NUM!	4.41214	4.24755	3.14382	6.09858	2.8804	#NUM!	-0.371329	0.871835	1.67463	0.275011	3.09255	#NUM!	#NUM!	#NUM!
															#NUM!	4.41214	4.24755	3.14382	6.09858	2.8804	#NUM!	-0.371329	0.871835	1.67463	0.275011	3.09255	#NUM!	#NUM!	#NUM!
															#NUM!	4.41214	4.24755	3.14382	6.09858	2.8804	#NUM!	-0.371329	0.871835	1.67463	0.275011	3.09255	#NUM!	#NUM!	#NUM!
															#NUM!	4.41214	4.24755	3.14382	6.09858	2.8804	#NUM!	-0.371329	0.871835	1.67463	0.275011	3.09255	#NUM!	#NUM!	#NUM!
															#NUM!	4.41214	4.24755	3.14382	6.09858	2.8804	#NUM!	-0.371329	0.871835	1.67463	0.275011	3.09255	#NUM!	#NUM!	#NUM!
															#NUM!	4.41214	4.24755	3.14382	6.09858	2.8804	#NUM!	-0.371329	0.871835	1.67463	0.275011	3.09255	#NUM!	#NUM!	#NUM!
															#NUM!	4.41214	4.24755	3.14382	6.09858	2.8804	#NUM!	-0.371329	0.871835	1.67463	0.275011	3.09255	#NUM!	#NUM!	#NUM!
															#NUM!	4.41214	4.24755	3.14382	6.09858	2.8804	#NUM!	-0.371329	0.871835	1.67463	0.275011	3.09255	#NUM!	#NUM!	#NUM!
															#NUM!	4.41214	4.24755	3.14382	6.09858	2.8804	#NUM!	-0.371329	0.871835	1.67463	0.275011	3.09255	#NUM!	#NUM!	#NUM!
															#NUM!	4.41214	4.24755	3.14382	6.09858	2.8804	#NUM!	-0.371329	0.871835	1.67463	0.275011	3.09255	#NUM!	#NUM!	#NUM!
															#NUM!	4.41214	4.24755	3.14382	6.09858	2.8804	#NUM!	-0.371329	0.871835	1.67463	0.275011	3.09255	#NUM!	#NUM!	#NUM!
															#NUM!	4.41214	4.24755	3.14382	6.09858	2.8804	#NUM!	-0.371329	0.871835	1.67463	0.275011	3.09255	#NUM!	#NUM!	#NUM!
															#NUM!	4.41214	4.24755	3.14382	6.09858	2.8804	#NUM!	-0.371329	0.871835	1.67463	0.275011	3.09255	#NUM!	#NUM!	#NUM!
															#NUM!	4.41214	4.24755	3.14382	6.09858	2.8804	#NUM!	-0.371329	0.871835	1.67463	0.275011	3.09255	#NUM!	#NUM!	#NUM!
															#NUM!	4.41214	4.24755	3.14382	6.09858	2.8804	#NUM!	-0.371329	0.871835	1.67463	0.275011	3.09255	#NUM!	#NUM!	#NUM!
															#NUM!	4.41214	4.24755	3.14382	6.09858	2.8804	#NUM!	-0.371329	0.871835	1.67463	0.275011	3.09255	#NUM!	#NUM!	#NUM!
															#NUM!	4.41214	4.24755	3.14382	6.09858	2.8804	#NUM!	-0.371329	0.871835	1.67463	0.275011	3.09255	#NUM!	#NUM!	#NUM!
															#NUM!	4.41214	4.24755	3.14382	6.09858	2.8804	#NUM!	-0.371329	0.871835	1.67463	0.275011	3.09255	#NUM!	#NUM!	#NUM!
															#NUM!	4.41214	4.24755	3.14382	6.09858	2.8804	#NUM!	-0.371329	0.871835	1.67463	0.275011	3.09255	#NUM!	#NUM!	#NUM!
															#NUM!	4.41214	4.24755	3.14382	6.09858	2.8804	#NUM!	-0.371329	0.871835	1.67463	0.275011	3.09255	#NUM!	#NUM!	#NUM!
															#NUM!	4.41214	4.24755	3.14382	6.09858	2.8804	#NUM!	-0.371329	0.871835	1.67463	0.275011	3.09255	#NUM!	#NUM!	#NUM!
															#NUM!	4.41214	4.24755	3.14382	6.09858	2.8804	#NUM!	-0.371329	0.871835	1.67463	0.275011	3.09255	#NUM!	#NUM!	#NUM!
															#NUM!	4.41214	4.24755	3.14382	6.09858	2.8804	#NUM!	-0.371329	0.871835	1.67463	0.275011	3.09255	#NUM!	#NUM!	#NUM!
															#NUM!	4.41214	4.24755	3.14382	6.09858	2.8804	#NUM!	-0.371329	0.871835	1.67463	0.275011	3.09255	#NUM!	#NUM!	#NUM!
															#NUM!	4.41214	4.24755	3.14382	6.09858	2.8804	#NUM!	-0.371329	0.871835	1.67463	0.275011	3.09255	#NUM!	#NUM!	#NUM!
															#NUM!	4.41214	4.24755	3.14382	6.09858	2.8804	#NUM!	-0.371329	0.871835	1.67463	0.275011	3.09255	#NUM!	#NUM!	#NUM!
															#NUM!	4.41214	4.24755	3.14382	6.09858	2.8804	#NUM!	-0.371329	0.871835	1.67463	0.275011	3.09255	#NUM!	#NUM!	#NUM!
															#NUM!	4.41214	4.24755	3.14382	6.09858	2.8804	#NUM!	-0.371329	0.871835	1.67463	0.275011	3.09255	#NUM!	#NUM!	#NUM!
															#NUM!	4.41214	4.24755	3.14382	6.09858	2.8804	#NUM!	-0.371329	0.871835	1.67463	0.275011	3.09255	#NUM!	#NUM!	#NUM!
															#NUM!	4.41214	4.24755	3.14382	6.09858	2.8804	#NUM!	-0.371329	0.871835	1.67463	0.275011	3.09255	#NUM!	#NUM!	#NUM!
															#NUM!	4.41214	4.24755	3.14382	6.09858	2.8804	#NUM!	-0.371329	0.871835	1.67463	0.275011	3.09255	#NUM!	#NUM!	#NUM!
															#NUM!	4.41214	4.24755	3.14382	6.09858	2.8804	#NUM!	-0.371329	0.871835	1.67463	0.275011	3.09255	#NUM!	#NUM!	#NUM!
															#NUM!	4.41214	4.24755	3.14382	6.09858	2.8804	#NUM!	-0.371329	0.871835	1.67463	0.275011	3.09255	#NUM!	#NUM!	#NUM!
															#NUM!	4.41214	4.24755	3.14382	6.09858	2.8804	#NUM!	-0.371329	0.871835	1.67463	0.275011	3.09255	#NUM!	#NUM!	#NUM!
															#NUM!	4.41214	4.24755	3.14382	6.09858	2.8804	#NUM!	-0.371329	0.871835	1.67463	0.275011	3.09255	#NUM!	#NUM!	#NUM!
															#NUM!	4.41214	4.24755	3.14382	6.09858	2.8804	#NUM!	-0.371329	0.871835	1.67463	0.275011	3.09255	#NUM!	#NUM!	#NUM!
															#NUM!	4.41214	4.24755	3.14382	6.09858	2.8804	#NUM!	-0.371329	0.871835	1.67463	0.275011	3.09255	#NUM!	#NUM!	#NUM!
															#NUM!	4.41214	4.24755	3.14382	6.09858	2.8804	#NUM!	-0.371329	0.871835	1.67463	0.275011	3.09255	#NUM!	#NUM!	#NUM!
															#NUM!	4.41214	4.24755	3.14382	6.09858	2.8804	#NUM!	-0.371329	0.871835	1.67463	0.275011	3.09255	#NUM!	#NUM!	#NUM!
															#NUM!	4.41214	4.24755	3.14382	6.09858	2.8804	#NUM!	-0.371329	0.871835	1.67463	0.275011	3.09255	#NUM!	#NUM!	#NUM!
															#NUM!	4.41214	4.24755	3.14382	6.09858	2.8804	#NUM!	-0.371329	0.871835	1.67463	0.275011	3.09255	#NUM!	#NUM!	#NUM!
															#NUM!	4.41214	4.24755	3.14382	6.09858	2.8804	#NUM!	-0.371329	0.871835	1.67463	0.275011	3.09255	#NUM!	#NUM!	#NUM!
															#NUM!	4.41214	4.24755	3.14382	6.09858	2.8804	#NUM!	-0.371329	0.871835	1.67463	0.275011	3.09255	#NUM!	#NUM!	#NUM!
															#NUM!	4.41214	4.24755	3.14382	6.09858	2.8804	#NUM!	-0.371329	0.871835	1.67463	0.275011	3.09255	#NUM!	#NUM!	#NUM!
															#NUM!	4.41214	4.24755	3.14382	6.09858	2.8804	#NUM!	-0.371329	0.871835	1.67463	0.275011	3.09255	#NUM!	#NUM!	#NUM!
															#NUM!	4.41214	4.24755	3.14382	6.09858	2.8804	#NUM!	-0.371329	0.871835	1.67463	0.275011	3.09255	#NUM!	#NUM!	#NUM!
															#NUM!	4.41214	4.24755	3.14382	6.09858	2.8804	#NUM!	-0.371329	0.871835	1.67463	0.275011	3.09255	#NUM!	#NUM!	#NUM!
															#NUM!	4.41214	4.24755	3.14382	6.09858	2.8804	#NUM!	-0.371329	0.871835	1.67463	0.275011	3.09255	#NUM!	#NUM!	#NUM!
															#NUM!	4.41214	4.24755	3.14382	6.09858	2.8804	#NUM!	-0.371329	0.871835	1.67463	0.275011	3.09255	#NUM!	#NUM!	#NUM!
															#NUM!	4.41214	4.24755	3.14382	6.09858	2.8804	#NUM!	-0.371329	0.871835	1.67463	0.275011	3.09255	#NUM!	#NUM!	#NUM!
															#NUM!	4.41214	4.24755	3.14382	6.09858	2.8804	#NUM!	-0.371329	0.871835	1.67463	0.275011	3.09255	#NUM!	#NUM!	#NUM!
															#NUM!	4.41214	4.24755	3.14382	6.09858	2.8804	#NUM!	-0.371329	0.871835	1.67463	0.275011	3.09255	#NUM!	#NUM!	#NUM!
															#NUM!	4.41214	4.24755	3.14382	6.09858	2.8804	#NUM!	-0.371329	0.871835	1.67463	0.275011	3.09255	#NUM!	#NUM!	#NUM!
															#NUM!	4.41214	4.24755	3.14382	6.09858	2.8804	#NUM!	-0.371329	0.871835	1.67463	0.275011	3.09255	#NUM!	#NUM!	#NUM!
															#NUM!	4.41214	4.24755	3.14382	6.09858	2.8804	#NUM!	-0.371329	0.871835	1.67463	0.275011	3.09255	#NUM!	#NUM!	#NUM!
															#NUM!	4.41214	4.24755	3.14382	6.09858	2.8804	#NUM!	-0.371329	0.871835	1.67463	0.275011	3.09255	#NUM!	#NUM!	#NUM!
															#NUM!	4.41214	4.24755	3.14382	6.09858	2.8804	#NUM!	-0.371329	0.871835	1.67463	0.275011	3.09255	#NUM!	#NUM!	#NUM!
															#NUM!	4.41214	4.24755	3.14382	6.09858	2.8804	#NUM!	-0.371329	0.871835	1.67463	0.275011	3.09255	#NUM!	#NUM!	#NUM!
															#NUM!	4.41214	4.24755	3.14382	6.09858	2.8804	#NUM!	-0.371329	0.871835	1.67463	0.275011	3.09255	#NUM!	#NUM!	#NUM!
															#NUM!	4.41214	4.24755	3.14382	6.09858	2.8804	#NUM!	-0.371329	0.871835	1.67463	0.275011	3.09255	#NUM!	#NUM!	#NUM!
															#NUM!	4.41214	4.24755	3.14382	6.09858	2.8804	#NUM!	-0.371329	0.871835	1.67463	0.275011	3.09255	#NUM!	#NUM!	#NUM!
															#NUM!	4.41214	4.24755	3.14382	6.09858	2.8804	#NUM!	-0.371329	0.871835	1.67463	0.275011	3.09255	#NUM!	#NUM!	#NUM!
															#NUM!	4.41214	4.24755	3.14382	6.09858	2.8804	#NUM!	-0.371329	0.871835	1.67463	0.275011	3.09255	#NUM!	#NUM!	#NUM!
															#NUM!	4.41214	4.24755	3.14382	6.09858	2.8804	#NUM!	-0.371329	0.871835	1.67463	0.275011	3.09255	#NUM!	#NUM!	#NUM!
															#NUM!	4.41214	4.24755	3.14382	6.09858	2.8804	#NUM!	-0.371329	0.871835	1.67463	0.275011	3.09255	#NUM!	#NUM!	#NUM!
															#NUM!	4.41214	4.24755	3.14382	6.09858	2.8804	#NUM!	-0.371329	0.871835	1.67463	0.275011	3.09255	#NUM!	#NUM!	#NUM!
															#NUM!	4.41214	4.24755	3.14382	6.09858	2.8804	#NUM!	-0.371329	0.871835	1.67463	0.275011	3.09255	#NUM!	#NUM!	#NUM!
															#NUM!	4.41214	4.24755	3.14382	6.09858	2.8804	#NUM!	-0.371329	0.871835	1.67463	0.275011	3.09255	#NUM!	#NUM!	#NUM!
															#NUM!	4.41214	4.24755	3.14382	6.09858	2.8804	#NUM!	-0.371329	0.871835	1.67463	0.275011	3.09255	#NUM!	#NUM!	#NUM!
															#NUM!	4.41214	4.24755	3.14382	6.09858	2.8804	#NUM!	-0.371329	0.871835	1.67463	0.275011	3.09255	#NUM!	#NUM!	#NUM!
															#NUM!	4.41214	4.24755	3.14382	6.09858	2.8804	#NUM!	-0.371329	0.871835	1.67463	0.275011	3.09255	#NUM!	#NUM!	#NUM!
															#NUM!	4.41214	4.24755	3.14382	6.09858	2.8804	#NUM!	-0.371329	0.871835	1.67463	0.275011	3.09255	#NUM!	#NUM!	#NUM!
															#NUM!	4.41214	4.24755	3.14382	6.09858	2.8804	#NUM!	-0.371329	0.871835	1.67463	0.275011	3.09255	#NUM!	#NUM!	#NUM!
															#NUM!	4.41214	4.24755	3.14382	6.09858	2.8804	#NUM!	-0.371329	0.871835	1.67463	0.275011	3.09255	#NUM!	#NUM!	#NUM!
															#NUM!	4.41214	4.24755	3.14382	6.09858	2.8804	#NUM!	-0.371329	0.871835	1.67463	0.275011	3.09255	#NUM!	#NUM!	#NUM!
															#NUM!	4.41214	4.24755	3.14382	6.09858	2.8804	#NUM!	-0.371329	0.871835	1.67463	0.275011	3.09255	#NUM!	#NUM!	#NUM!
															#NUM!	4.41214	4.24755	3.14382	6.09858	2.8804	#NUM!	-0.371329	0.871835	1.67463	0.275011	3.09255	#NUM!	#NUM!	#NUM!
															#NUM!	4.41214	4.24755	3.14382	6.09858	2.8804	#NUM!	-0.371329	0.871835	1.67463	0.275011	3.09255	#NUM!	#NUM!	#NUM!
															#NUM!	4.41214	4.24755	3.14382	6.09858	2.8804	#NUM!	-0.371329	0.871835	1.67463	0.275011	3.09255	#NUM!	#NUM!	#NUM!
															#NUM!	4.41214	4.24755	3.14382	6.09858	2.8804	#NUM!	-0.371329	0.871835	1.67463	0.275011	3.09255	#NUM!	#NUM!	#NUM!
															#NUM!	4.41214	4.24755	3.14382	6.09858	2.8804	#NUM!	-0.371329	0.871835	1.67463	0.275011	3.09255	#NUM!	#NUM!	#NUM!
															#NUM!	4.41214	4.24755	3.14382	6.09858	2.8804	#NUM!	-0.371329	0.871835	1.67463	0.275011	3.09255	#NUM!	#NUM!	#NUM!
															#NUM!	4.41214	4.24755	3.14382	6.09858	2.8804	#NUM!	-0.371329	0.871835	1.67463	0.275011	3.09255	#NUM!	#NUM!	#NUM!
															#NUM!	4.41214	4.24755	3.14382	6.09858	2.8804	#NUM!	-0.371329	0.871835	1.67463	0.275011	3.09255	#NUM!	#NUM!	#NUM!
															#NUM!	4.41214	4.24755	3.14382	6.09858	2.8804	#NUM!	-0.371329	0.871835	1.67463	0.275011	3.09255	#NUM!	#NUM!	#NUM!
															#NUM!	4.41214	4.24755	3.14382	6.09858	2.8804	#NUM!	-0.371329	0.871835	1.67463	0.275011	3.09255	#NUM!	#NUM!	#NUM!
															#NUM!	4.41214	4.24755	3.14382	6.09858	2.8804	#NUM!	-0.371329	0.871835	1.67463	0.275011	3.09255	#NUM!	#NUM!	#NUM!
															#NUM!	4.41214	4.24755	3.14382	6.09858	2.8804	#NUM!	-0.371329	0.871835	1.67463	0.275011	3.09255	#NUM!	#NUM!	#NUM!
															#NUM!	4.41214	4.24755	3.14382	6.09858	2.8804	#NUM!	-0.371329	0.871835	1.67463	0.275011	3.09255	#NUM!	#NUM!	#NUM!
															#NUM!	4.41214	4.24755	3.14382	6.09858	2.8804	#NUM!	-0.371329	0.871835	1.67463	0.275011	3.09255	#NUM!	#NUM!	#NUM!
															#NUM!	4.41214	4.24755	3.14382	6.09858	2.8804	#NUM!	-0.371329	0.871835	1.67463	0.275011	3.09255	#NUM!	#NUM!	#NUM!
															#NUM!	4.41214	4.24755	3.14382	6.09858	2.8804	#NUM!	-0.371329	0.871835	1.67463	0.275011	3.09255	#NUM!	#NUM!	#NUM!
															#NUM!	4.41214	4.24755	3.14382	6.09858	2.8804	#NUM!	-0.371329	0.871835	1.67463	0.275011	3.09255	#NUM!	#NUM!	#NUM!
															#NUM!	4.41214	4.24755	3.14382	6.09858	2.8804	#NUM!	-0.371329	0.871835	1.67463	0.275011	3.09255	#NUM!	#NUM!	#NUM!
															#NUM!	4.41214	4.24755	3.14382	6.09858	2.8804	#NUM!	-0.371329	0.871835	1.67463	0.275011	3.09255	#NUM!	#NUM!	#NUM!
															#NUM!	4.41214	4.24755	3.14382	6.09858	2.8804	#NUM!	-0.371329	0.871835	1.67463	0.275011	3.09255	#NUM!	#NUM!	#NUM!
															#NUM!	4.41214	4.24755	3.14382	6.09858	2.8804	#NUM!	-0.371329	0.871835	1.67463	0.275011	3.09255	#NUM!	#NUM!	#NUM!
															#NUM!	4.41214	4.24755	3.14382	6.09858	2.8804	#NUM!	-0.371329	0.871835	1.67463	0.275011	3.09255	#NUM!	#NUM!	#NUM!
															#NUM!	4.41214	4.24755	3.14382	6.09858	2.8804	#NUM!	-0.371329	0.871835	1.67463	0.275011	3.09255	#NUM!	#NUM!	#NUM!
															#NUM!	4.41214	4.24755	3.14382	6.09858	2.8804	#NUM!	-0.371329	0.871835	1.67463	0.275011	3.09255	#NUM!	#NUM!	#NUM!
															#NUM!	4.41214	4.24755	3.14382	6.09858	2.8804	#NUM!	-0.371329	0.871835	1.67463	0.275011	3.09255	#NUM!	#NUM!	#NUM!
															#NUM!	4.41214	4.24755	3.14382	6.09858	2.8804	#NUM!	-0.371329	0.871835	1.67463	0.275011	3.09255	#NUM!	#NUM!	#NUM!
															#NUM!	4.41214	4.24755	3.14382	6.09858	2.8804	#NUM!	-0.371329	0.871835	1.67463	0.275011	3.09255	#NUM!	#NUM!	#NUM!
															#NUM!	4.41214	4.24755	3.14382	6.09858	2.8804	#NUM!	-0.371329	0.871835	1.67463	0.275011	3.09255	#NUM!	#NUM!	#NUM!
															#NUM!	4.41214	4.24755	3.14382	6.09858	2.8804	#NUM!	-0.371329	0.871835	1.67463	0.275011	3.09255	#NUM!	#NUM!	#NUM!
															#NUM!	4.41214	4.24755	3.14382	6.09858	2.8804	#NUM!	-0.371329	0.871835	1.67463	0.275011	3.09255	#NUM!	#NUM!	#NUM!
															#NUM!	4.41214	4.24755	3.14382	6.09858	2.8804	#NUM!	-0.371329	0.871835	1.67463	0.275011	3.09255	#NUM!	#NUM!	#NUM!
															#NUM!	4.41214	4.24755	3.14382	6.09858	2.8804	#NUM!	-0.371329	0.871835	1.67463	0.275011	3.09255	#NUM!	#NUM!	#NUM!
															#NUM!	4.41214	4.24755	3.14382	6.09858	2.8804	#NUM!	-0.371329	0.871835	1.67463	0.275011	3.09255	#NUM!	#NUM!	#NUM!
															#NUM!	4.41214	4.24755	3.14382	6.09858	2.8804	#NUM!	-0.371329	0.871835	1.67463	0.275011	3.09255	#NUM!	#NUM!	#NUM!
															#NUM!	4.41214	4.24755	3.14382	6.09858	2.8804	#NUM!	-0.371329	0.871835	1.67463	0.275011	3.09255	#NUM!	#NUM!	#NUM!
															#NUM!	4.41214	4.24755	3.14382	6.09858	2.8804	#NUM!	-0.371329	0.871835	1.67463	0.275011	3.09255	#NUM!	#NUM!	#NUM!
															#NUM!	4.41214	4.24755	3.14382	6.09858	2.8804	#NUM!	-0.371329	0.871835	1.67463	0.275011	3.09255	#NUM!	#NUM!	#NUM!
															#NUM!	4.41214	4.24755	3.14382	6.09858	2.8804	#NUM!	-0.371329	0.871835	1.67463	0.275011	3.09255	#NUM!	#NUM!	#NUM!
															#NUM!	4.41214	4.24755	3.14382	6.09858	2.8804	#NUM!	-0.371329	0.871835	1.67463	0.275011	3.09255	#NUM!	#NUM!	#NUM!
															#NUM!	4.41214	4.24755	3.14382	6.09858	2.8804	#NUM!	-0.371329	0.871835	1.67463	0.275011	3.09255	#NUM!	#NUM!	#NUM!
															#NUM!	4.41214	4.24755	3.14382	6.09858	2.8804	#NUM!	-0.371329	0.871835	1.67463	0.275011	3.09255	#NUM!	#NUM!	#NUM!
															#NUM!	4.41214	4.24755	3.14382	6.09858	2.8804	#NUM!	-0.371329	0.871835	1.67463	0.275011	3.09255	#NUM!	#NUM!	#NUM!
															#NUM!	4.41214	4.24755	3.14382	6.09858	2.8804	#NUM!	-0.371329	0.871835	1.67463	0.275011	3.09255	#NUM!	#NUM!	#NUM!
															#NUM!	4.41214	4.24755	3.14382	6.09858	2.8804	#NUM!	-0.371329	0.871835	1.67463	0.275011	3.09255	#NUM!	#NUM!	#NUM!
															#NUM!	4.41214	4.24755	3.14382	6.09858	2.8804	#NUM!	-0.371329	0.871835	1.67463	0.275011	3.09255	#NUM!	#NUM!	#NUM!
															#NUM!	4.41214	4.24755	3.14382	6.09858	2.8804	#NUM!	-0.371329	0.871835	1.67463	0.275011	3.09255	#NUM!	#NUM!	#NUM!
															#NUM!	4.41214	4.24755	3.14382	6.09858	2.8804	#NUM!	-0.371329	0.871835	1.67463	0.275011	3.09255	#NUM!	#NUM!	#NUM!
															#NUM!	4.41214	4.24755	3.14382	6.09858	2.8804	#NUM!	-0.371329	0.871835	1.67463	0.275011	3.09255	#NUM!	#NUM!	#NUM!
															#NUM!	4.41214	4.24755	3.14382	6.09858	2.8804	#NUM!	-0.371329	0.871835	1.67463	0.275011	3.09255	#NUM!	#NUM!	#NUM!
															#NUM!	4.41214	4.24755	3.14382	6.09858	2.8804	#NUM!	-0.371329	0.871835	1.67463	0.275011	3.09255	#NUM!	#NUM!	#NUM!
															#NUM!	4.41214	4.24755	3.14382	6.09858	2.8804	#NUM!	-0.371329	0.871835	1.67463	0.275011	3.09255	#NUM!	#NUM!	#NUM!
															#NUM!	4.41214	4.24755	3.14382	6.09858	2.8804	#NUM!	-0.371329	0.871835	1.67463	0.275011	3.09255	#NUM!	#NUM!	#NUM!
															#NUM!	4.41214	4.24755	3.14382	6.09858	2.8804	#NUM!	-0.371329	0.871835	1.67463	0.275011	3.09255	#NUM!	#NUM!	#NUM!
															#NUM!	4.41214	4.24755	3.14382	6.09858	2.8804	#NUM!	-0.371329	0.871835	1.67463	0.275011	3.09255	#NUM!	#NUM!	#NUM!
															#NUM!	4.41214	4.24755	3.14382	6.09858	2.8804	#NUM!	-0.371329	0.871835	1.67463	0.275011	3.09255	#NUM!	#NUM!	#NUM!
															#NUM!	4.41214	4.24755	3.14382	6.09858	2.8804	#NUM!	-0.371329	0.871835	1.67463	0.275011	3.09255	#NUM!	#NUM!	#NUM!
															#NUM!	4.41214	4.24755	3.14382	6.09858	2.8804	#NUM!	-0.371329	0.871835	1.67463	0.275011	3.09255	#NUM!	#NUM!	#NUM!
															#NUM!	4.41214	4.24755	3.14382	6.09858	2.8804	#NUM!	-0.371329	0.871835	1.67463	0.275011	3.09255	#NUM!	#NUM!	#NUM!
															#NUM!	4.41214	4.24755	3.14382	6.09858	2.8804	#NUM!	-0.371329	0.871835	1.67463	0.275011	3.09255	#NUM!	#NUM!	#NUM!
															#NUM!	4.41214	4.24755	3.14382	6.09858	2.8804	#NUM!	-0.371329	0.871835	1.67463	0.275011	3.09255	#NUM!	#NUM!	#NUM!
															#NUM!	4.41214	4.24755	3.14382	6.09858	2.8804	#NUM!	-0.371329	0.871835	1.67463	0.275011	3.09255	#NUM!	#NUM!	#NUM!
															#NUM!	4.41214	4.24755	3.14382	6.09858	2.8804	#NUM!	-0.371329	0.871835	1.67463	0.275011	3.09255	#NUM!	#NUM!	#NUM!
															#NUM!	4.41214	4.24755	3.14382	6.09858	2.8804	#NUM!	-0.371329	0.871835	1.67463	0.275011	3.09255	#NUM!	#NUM!	#NUM!
															#NUM!	4.41214	4.24755	3.14382	6.09858	2.8804	#NUM!	-0.371329	0.871835	1.67463	0.275011	3.09255	#NUM!	#NUM!	#NUM!
															#NUM!	4.41214	4.24755	3.14382	6.09858	2.8804	#NUM!	-0.371329	0.871835	1.67463	0.275011	3.09255	#NUM!	#NUM!	#NUM!
															#NUM!	4.41214	4.24755	3.14382	6.09858	2.8804	#NUM!	-0.371329	0.871835	1.67463	0.275011	3.09255	#NUM!	#NUM!	#NUM!
															#NUM!	4.41214	4.24755	3.14382	6.09858	2.8804	#NUM!	-0.371329	0.871835	1.67463	0.275011	3.09255	#NUM!	#NUM!	#NUM!
															#NUM!	4.41214	4.24755	3.14382	6.09858	2.8804	#NUM!	-0.371329	0.871835	1.67463	0.275011	3.09255	#NUM!	#NUM!	#NUM!
															#NUM!	4.41214	4.24755	3.14382	6.09858	2.8804	#NUM!	-0.371329	0.871835	1.67463	0.275011	3.09255	#NUM!	#NUM!	#NUM!
															#NUM!	4.41214	4.24755	3.14382	6.09858	2.8804	#NUM!	-0.371329	0.871835	1.67463	0.275011	3.09255	#NUM!	#NUM!	#NUM!
															#NUM!	4.41214	4.24755	3.14382	6.09858	2.8804	#NUM!	-0.371329	0.871835	1.67463	0.275011	3.09255	#NUM!	#NUM!	#NUM!
															#NUM!	4.41214	4.24755	3.14382	6.09858	2.8804	#NUM!	-0.371329	0.871835	1.67463	0.275011	3.09255	#NUM!	#NUM!	#NUM!
															#NUM!	4.41214	4.24755	3.14382	6.09858	2.8804	#NUM!	-0.371329	0.871835	1.67463	0.275011	3.09255	#NUM!	#NUM!	#NUM!
															#NUM!	4.41214	4.24755	3.14382	6.09858	2.8804	#NUM!	-0.371329	0.871835	1.67463	0.275011	3.09255	#NUM!	#NUM!	#NUM!
															#NUM!	4.41214	4.24755	3.14382	6.09858	2.8804	#NUM!	-0.371329	0.871835	1.67463	0.275011	3.09255	#NUM!	#NUM!	#NUM!
															#NUM!	4.41214	4.24755	3.14382	6.09858	2.8804	#NUM!	-0.371329	0.871835	1.67463	0.275011	3.09255	#NUM!	#NUM!	#NUM!
															#NUM!	4.41214	4.24755	3.14382	6.09858	2.8804	#NUM!	-0.371329	0.871835	1.67463	0.275011	3.09255	#NUM!	#NUM!	#NUM!
															#NUM!	4.41214	4.24755	3.14382	6.09858	2.8804	#NUM!	-0.371329	0.871835	1.67463	0.275011	3.09255	#NUM!	#NUM!	#NUM!
															#NUM!	4.41214	4.24755	3.14382	6.09858	2.8804	#NUM!	-0.371329	0.871835	1.67463	0.275011	3.09255	#NUM!	#NUM!	#NUM!
															#NUM!	4.41214	4.24755	3.14382	6.09858	2.8804	#NUM!	-0.371329	0.871835	1.67463	0.275011	3.09255	#NUM!	#NUM!	#NUM!
															#NUM!	4.41214	4.24755	3.14382	6.09858	2.8804	#NUM!	-0.371329	0.871835	1.67463	0.275011	3.09255	#NUM!	#NUM!	#NUM!
															#NUM!	4.41214	4.24755	3.14382	6.09858	2.8804	#NUM!	-0.371329	0.871835	1.67463	0.275011	3.09255	#NUM!	#NUM!	#NUM!
															#NUM!	4.41214	4.24755	3.14382	6.09858	2.8804	#NUM!	-0.371329	0.871835	1.67463	0.275011	3.09255	#NUM!	#NUM!	#NUM!
															#NUM!	4.41214	4.24755	3.14382	6.09858	2.8804	#NUM!	-0.371329	0.871835	1.67463	0.275011	3.09255	#NUM!	#NUM!	#NUM!
															#NUM!	4.41214	4.24755	3.14382	6.09858	2.8804	#NUM!	-0.371329	0.871835	1.67463	0.275011	3.09255	#NUM!	#NUM!	#NUM!
															#NUM!	4.41214	4.24755	3.14382	6.09858	2.8804	#NUM!	-0.371329	0.871835	1.67463	0.275011	3.09255	#NUM!	#NUM!	#NUM!
															#NUM!	4.41214	4.24755	3.14382	6.09858	2.8804	#NUM!	-0.371329	0.871835	1.67463	0.275011	3.09255	#NUM!	#NUM!	#NUM!
															#NUM!	4.41214	4.24755	3.14382	6.09858	2.8804	#NUM!	-0.371329	0.871835	1.67463	0.275011	3.09255	#NUM!	#NUM!	#NUM!
															#NUM!	4.41214	4.24755	3.14382	6.09858	2.8804	#NUM!	-0.371329	0.871835	1.67463	0.275011	3.09255	#NUM!	#NUM!	#NUM!
															#NUM!	4.41214	4.24755	3.14382	6.09858	2.8804	#NUM!	-0.371329	0.871835	1.67463	0.275011	3.09255	#NUM!	#NUM!	#NUM!
															#NUM!	4.41214	4.24755	3.14382	6.09858	2.8804	#NUM!	-0.371329	0.871835	1.67463	0.275011	3.09255	#NUM!	#NUM!	#NUM!
															#NUM!	4.41214	4.24755	3.14382	6.09858	2.8804	#NUM!	-0.371329	0.871835	1.67463	0.275011	3.09255	#NUM!	#NUM!	#NUM!
															#NUM!	4.41214	4.24755	3.14382	6.09858	2.8804	#NUM!	-0.371329	0.871835	1.67463	0.275011	3.09255	#NUM!	#NUM!	#NUM!
															#NUM!	4.41214	4.24755	3.14382	6.09858	2.8804	#NUM!	-0.371329	0.871835	1.67463	0.275011	3.09255	#NUM!	#NUM!	#NUM!
															#NUM!	4.41214	4.24755	3.14382	6.09858	2.8804	#NUM!	-0.371329	0.871835	1.67463	0.275011	3.09255	#NUM!	#NUM!	#NUM!
															#NUM!	4.41214	4.24755	3.14382	6.09858	2.8804	#NUM!	-0.371329	0.871835	1.67463	0.275011	3.09255	#NUM!	#NUM!	#NUM!
															#NUM!	4.41214	4.24755	3.14382	6.09858	2.8804	#NUM!	-0.371329	0.871835	1.67463	0.275011	3.09255	#NUM!	#NUM!	#NUM!
															#NUM!	4.41214	4.24755	3.14382	6.09858	2.8804	#NUM!	-0.371329	0.871835	1.67463	0.275011	3.09255	#NUM!	#NUM!	#NUM!
															#NUM!	4.41214	4.24755	3.14382	6.09858	2.8804	#NUM!	-0.371329	0.871835	1.67463	0.275011	3.09255	#NUM!	#NUM!	#NUM!
															#NUM!	4.41214	4.24755	3.14382	6.09858	2.8804	#NUM!	-0.371329	0.871835	1.67463	0.275011	3.09255	#NUM!	#NUM!	#NUM!
															#NUM!	4.41214	4.24755	3.14382	6.09858	2.8804	#NUM!	-0.371329	0.871835	1.67463	0.275011	3.09255	#NUM!	#NUM!	#NUM!
															#NUM!	4.41214	4.24755	3.14382	6.09858	2.8804	#NUM!	-0.371329	0.871835	1.67463	0.275011	3.09255	#NUM!	#NUM!	#NUM!
															#NUM!	4.41214	4.24755	3.14382	6.09858	2.8804	#NUM!	-0.371329	0.871835	1.67463	0.275011	3.09255	#NUM!	#NUM!	#NUM!
															#NUM!	4.41214	4.24755	3.14382	6.09858	2.8804	#NUM!	-0.371329	0.871835	1.67463	0.275011	3.09255	#NUM!	#NUM!	#NUM!
															#NUM!	4.41214	4.24755	3.14382	6.09858	2.8804	#NUM!	-0.371329	0.871835	1.67463	0.275011	3.09255	#NUM!	#NUM!	#NUM!
															#NUM!	4.41214	4.24755	3.14382	6.09858	2.8804	#NUM!	-0.371329	0.871835	1.67463	0.275011	3.09255	#NUM!	#NUM!	#NUM!
															#NUM!	4.41214	4.24755	3.14382	6.09858	2.8804	#NUM!	-0.371329	0.871835	1.67463	0.275011	3.09255	#NUM!	#NUM!	#NUM!
															#NUM!	4.41214	4.24755	3.14382	6.09858	2.8804	#NUM!	-0.371329	0.871835	1.67463	0.275011	3.09255	#NUM!	#NUM!	#NUM!
															#NUM!	4.41214	4.24755	3.14382	6.09858	2.8804	#NUM!	-0.371329	0.871835	1.67463	0.275011	3.09255	#NUM!	#NUM!	#NUM!
															#NUM!	4.41214	4.24755	3.14382	6.09858	2.8804	#NUM!	-0.371329	0.871835	1.67463	0.275011	3.09255	#NUM!	#NUM!	#NUM!
															#NUM!	4.41214	4.24755	3.14382	6.09858	2.8804	#NUM!	-0.371329	0.871835	1.67463	0.275011	3.09255	#NUM!	#NUM!	#NUM!
															#NUM!	4.41214	4.24755	3.14382	6.09858	2.8804	#NUM!	-0.371329	0.871835	1.67463	0.275011	3.09255	#NUM!	#NUM!	#NUM!
															#NUM!	4.41214	4.24755	3.14382	6.09858	2.8804	#NUM!	-0.371329	0.871835	1.67463	0.275011	3.09255	#NUM!	#NUM!	#NUM!
															#NUM!	4.41214	4.24755	3.14382	6.09858	2.8804	#NUM!	-0.371329	0.871835	1.67463	0.275011	3.09255	#NUM!	#NUM!	#NUM!
															#NUM!	4.41214	4.24755	3.14382	6.09858	2.8804	#NUM!	-0.371329	0.871835	1.67463	0.275011	3.09255	#NUM!	#NUM!	#NUM!
															#NUM!	4.41214	4.24755	3.14382	6.09858	2.8804	#NUM!	-0.371329	0.871835	1.67463	0.275011	3.09255	#NUM!	#NUM!	#NUM!
															#NUM!	4.41214	4.24755	3.14382	6.09858	2.8804	#NUM!	-0.371329	0.871835	1.67463	0.275011	3.09255	#NUM!	#NUM!	#NUM!
															#NUM!	4.41214	4.24755	3.14382	6.09858	2.8804	#NUM!	-0.371329	0.871835	1.67463	0.275011	3.09255	#NUM!	#NUM!	#NUM!
															#NUM!	4.41214	4.24755	3.14382	6.09858	2.8804	#NUM!	-0.371329	0.871835	1.67463	0.275011	3.09255	#NUM!	#NUM!	#NUM!
															#NUM!	4.41214	4.24755	3.14382	6.09858	2.8804	#NUM!	-0.371329	0.871835	1.67463	0.275011	3.09255	#NUM!	#NUM!	#NUM!
															#NUM!	4.41214	4.24755	3.14382	6.09858	2.8804	#NUM!	-0.371329	0.871835	1.67463	0.275011	3.09255	#NUM!	#NUM!	#NUM!
															#NUM!	4.41214	4.24755	3.14382	6.09858	2.8804	#NUM!	-0.371329	0.871835	1.67463	0.275011	3.09255	#NUM!	#NUM!	#NUM!
															#NUM!	4.41214	4.24755	3.14382	6.09858	2.8804	#NUM!	-0.371329	0.871835	1.67463	0.275011	3.09255	#NUM!	#NUM!	#NUM!
															#NUM!	4.41214	4.24755	3.14382	6.09858	2.8804	#NUM!	-0.371329	0.871835	1.67463	0.275011	3.09255	#NUM!	#NUM!	#NUM!
															#NUM!	4.41214	4.24755	3.14382	6.09858	2.8804	#NUM!	-0.371329	0.871835	1.67463	0.275011	3.09255	#NUM!	#NUM!	#NUM!
															#NUM!	4.41214	4.24755	3.14382	6.09858	2.8804	#NUM!	-0.371329	0.871835	1.67463	0.275011	3.09255	#NUM!	#NUM!	#NUM!
															#NUM!	4.41214	4.24755	3.14382	6.09858	2.8804	#NUM!	-0.371329	0.871835	1.67463	0.275011	3.09255	#NUM!	#NUM!	#NUM!
															#NUM!	4.41214	4.24755	3.14382	6.09858	2.8804	#NUM!	-0.371329	0.871835	1.67463	0.275011	3.09255	#NUM!	#NUM!	#NUM!
															#NUM!	4.41214	4.24755	3.14382	6.09858	2.8804	#NUM!	-0.371329	0.871835	1.67463	0.275011	3.09255	#NUM!	#NUM!	#NUM!
															#NUM!	4.41214	4.24755	3.14382	6.09858	2.8804	#NUM!	-0.371329	0.871835	1.67463	0.275011	3.09255	#NUM!	#NUM!	#NUM!
															#NUM!	4.41214	4.24755	3.14382	6.09858	2.8804	#NUM!	-0.371329	0.871835	1.67463	0.275011	3.09255	#NUM!	#NUM!	#NUM!
															#NUM!	4.41214	4.24755	3.14382	6.09858	2.8804	#NUM!	-0.371329	0.871835	1.67463	0.275011	3.09255	#NUM!	#NUM!	#NUM!
															#NUM!	4.41214	4.24755	3.14382	6.09858	2.8804	#NUM!	-0.371329	0.871835	1.67463	0.275011	3.09255	#NUM!	#NUM!	#NUM!
															#NUM!	4.41214	4.24755	3.14382	6.09858	2.8804	#NUM!	-0.371329	0.871835	1.67463	0.275011	3.09255	#NUM!	#NUM!	#NUM!
															#NUM!	4.41214	4.24755	3.14382	6.09858	2.8804	#NUM!	-0.371329	0.871835	1.67463	0.275011	3.09255	#NUM!	#NUM!	#NUM!
															#NUM!	4.41214	4.24755	3.14382	6.09858	2.8804	#NUM!	-0.371329	0.871835	1.67463	0.275011	3.09255	#NUM!	#NUM!	#NUM!
															#NUM!	4.41214	4.24755	3.14382	6.09858	2.8804	#NUM!	-0.371329	0.871835	1.67463	0.275011	3.09255	#NUM!	#NUM!	#NUM!
															#NUM!	4.41214	4.24755	3.14382	6.09858	2.8804	#NUM!	-0.371329	0.871835	1.67463	0.275011	3.09255	#NUM!	#NUM!	#NUM!
															#NUM!	4.41214	4.24755	3.14382	6.09858	2.8804	#NUM!	-0.371329	0.871835	1.67463	0.275011	3.09255	#NUM!	#NUM!	#NUM!
															#NUM!	4.41214	4.24755	3.14382	6.09858	2.8804	#NUM!	-0.371329	0.871835	1.67463	0.275011	3.09255	#NUM!	#NUM!	#NUM!
															#NUM!	4.41214	4.24755	3.14382	6.09858	2.8804	#NUM!	-0.371329	0.871835	1.67463	0.275011	3.09255	#NUM!	#NUM!	#NUM!
															#NUM!	4.41214	4.24755	3.14382	6.09858	2.8804	#NUM!	-0.371329	0.871835	1.67463	0.275011	3.09255	#NUM!	#NUM!	#NUM!
															#NUM!	4.41214	4.24755	3.14382	6.09858	2.8804	#NUM!	-0.371329	0.871835	1.67463	0.275011	3.09255	#NUM!	#NUM!	#NUM!
															#NUM!	4.41214	4.24755	3.14382	6.09858	2.8804	#NUM!	-0.371329	0.871835	1.67463	0.275011	3.09255	#NUM!	#NUM!	#NUM!
															#NUM!	4.41214	4.24755	3.14382	6.09858	2.8804	#NUM!	-0.371329	0.871835	1.67463	0.275011	3.09255	#NUM!	#NUM!	#NUM!
															#NUM!	4.41214	4.24755	3.14382	6.09858	2.8804	#NUM!	-0.371329	0.871835	1.67463	0.275011	3.09255	#NUM!	#NUM!	#NUM!
															#NUM!	4.41214	4.24755	3.14382	6.09858	2.8804	#NUM!	-0.371329	0.871835	1.67463	0.275011	3.09255	#NUM!	#NUM!	#NUM!
															#NUM!	4.41214	4.24755	3.14382	6.09858	2.8804	#NUM!	-0.371329	0.871835	1.67463	0.275011	3.09255	#NUM!	#NUM!	#NUM!
															#NUM!	4.41214	4.24755	3.14382	6.09858	2.8804	#NUM!	-0.371329	0.871835	1.67463	0.275011	3.09255	#NUM!	#NUM!	#NUM!
															#NUM!	4.41214	4.24755	3.14382	6.09858	2.8804	#NUM!	-0.371329	0.871835	1.67463	0.275011	3.09255	#NUM!	#NUM!	#NUM!
															#NUM!	4.41214	4.24755	3.14382	6.09858	2.8804	#NUM!	-0.371329	0.871835	1.67463	0.275011	3.09255	#NUM!	#NUM!	#NUM!
															#NUM!	4.41214	4.24755	3.14382	6.09858	2.8804	#NUM!	-0.371329	0.871835	1.67463	0.275011	3.09255	#NUM!	#NUM!	#NUM!
															#NUM!	4.41214	4.24755	3.14382	6.09858	2.8804	#NUM!	-0.371329	0.871835	1.67463	0.275011	3.09255	#NUM!	#NUM!	#NUM!
															#NUM!	4.41214	4.24755	3.14382	6.09858	2.8804	#NUM!	-0.371329	0.871835	1.67463	0.275011	3.09255	#NUM!	#NUM!	#NUM!
															#NUM!	4.41214	4.24755	3.14382	6.09858	2.8804	#NUM!	-0.371329	0.871835	1.67463	0.275011	3.09255	#NUM!	#NUM!	#NUM!
															#NUM!	4.41214	4.24755	3.14382	6.09858	2.8804	#NUM!	-0.371329	0.871835	1.67463	0.275011	3.09255	#NUM!	#NUM!	#NUM!
															#NUM!	4.41214	4.24755	3.14382	6.09858	2.8804	#NUM!	-0.371329	0.871835	1.67463	0.275011	3.09255	#NUM!	#NUM!	#NUM!
															#NUM!	4.41214	4.24755	3.14382	6.09858	2.8804	#NUM!	-0.371329	0.871835	1.67463	0.275011	3.09255	#NUM!	#NUM!	#NUM!
															#NUM!	4.41214	4.24755	3.14382	6.09858	2.8804	#NUM!	-0.371329	0.871835	1.67463	0.275011	3.09255	#NUM!	#NUM!	#NUM!
															#NUM!	4.41214	4.24755	3.14382	6.09858	2.8804	#NUM!	-0.371329	0.871835	1.67463	0.275011	3.09255	#NUM!	#NUM!	#NUM!
															#NUM!	4.41214	4.24755	3.14382	6.09858	2.8804	#NUM!	-0.371329	0.871835	1.67463	0.275011	3.09255	#NUM!	#NUM!	#NUM!
															#NUM!	4.41214	4.24755	3.14382	6.09858	2.8804	#NUM!	-0.371329	0.871835	1.67463	0.275011	3.09255	#NUM!	#NUM!	#NUM!
															#NUM!	4.41214	4.24755	3.14382	6.09858	2.8804	#NUM!	-0.371329	0.871835	1.67463	0.275011	3.09255	#NUM!	#NUM!	#NUM!
															#NUM!	4.41214	4.24755	3.14382	6.09858	2.8804	#NUM!	-0.371329	0.871835	1.67463	0.275011	3.09255	#NUM!	#NUM!	#NUM!
															#NUM!	4.41214	4.24755	3.14382	6.09858	2.8804	#NUM!	-0.371329	0.871835	1.67463	0.275011	3.09255	#NUM!	#NUM!	#NUM!
															#NUM!	4.41214	4.24755	3.14382	6.09858	2.8804	#NUM!	-0.371329	0.871835	1.67463	0.275011	3.09255	#NUM!	#NUM!	#NUM!
															#NUM!	4.41214	4.24755	3.14382	6.09858	2.8804	#NUM!	-0.371329	0.871835	1.67463	0.275011	3.09255	#NUM!	#NUM!	#NUM!
															#NUM!	4.41214	4.24755	3.14382	6.09858	2.8804	#NUM!	-0.371329	0.871835	1.67463	0.275011	3.09255	#NUM!	#NUM!	#NUM!
															#NUM!	4.41214	4.24755	3.14382	6.09858	2.8804	#NUM!	-0.371329	0.871835	1.67463	0.275011	3.09255	#NUM!	#NUM!	#NUM!
															#NUM!	4.41214	4.24755	3.14382	6.09858	2.8804	#NUM!	-0.371329	0.871835	1.67463	0.275011	3.09255	#NUM!	#NUM!	#NUM!
															#NUM!	4.41214	4.24755	3.14382	6.09858	2.8804	#NUM!	-0.371329	0.871835	1.67463	0.275011	3.09255	#NUM!	#NUM!	#NUM!
															#NUM!	4.41214	4.24755	3.14382	6.09858	2.8804	#NUM!	-0.371329	0.871835	1.67463	0.275011	3.09255	#NUM!	#NUM!	#NUM!
															#NUM!	4.41214	4.24755	3.14382	6.09858	2.8804	#NUM!	-0.371329	0.871835	1.67463	0.275011	3.09255	#NUM!	#NUM!	#NUM!
															#NUM!	4.41214	4.24755	3.14382	6.09858	2.8804	#NUM!	-0.371329	0.871835	1.67463	0.275011	3.09255	#NUM!	#NUM!	#NUM!
															#NUM!	4.41214	4.24755	3.14382	6.09858	2.8804	#NUM!	-0.371329	0.871835	1.67463	0.275011	3.09255	#NUM!	#NUM!	#NUM!
															#NUM!	4.41214	4.24755	3.14382	6.09858	2.8804	#NUM!	-0.371329	0.871835	1.67463	0.275011	3.09255	#NUM!	#NUM!	#NUM!
															#NUM!	4.41214	4.24755	3.14382	6.09858	2.8804	#NUM!	-0.371329	0.871835	1.67463	0.275011	3.09255	#NUM!	#NUM!	#NUM!
															#NUM!	4.41214	4.24755	3.14382	6.09858	2.8804	#NUM!	-0.371329	0.871835	1.67463	0.275011	3.09255	#NUM!	#NUM!	#NUM!
															#NUM!	4.41214	4.24755	3.14382	6.09858	2.8804	#NUM!	-0.371329	0.871835	1.67463	0.275011	3.09255	#NUM!	#NUM!	#NUM!
															#NUM!	4.41214	4.24755	3.14382	6.09858	2.8804	#NUM!	-0.371329	0.871835	1.67463	0.275011	3.09255	#NUM!	#NUM!	#NUM!
															#NUM!	4.41214	4.24755	3.14382	6.09858	2.8804	#NUM!	-0.371329	0.871835	1.67463	0.275011	3.09255	#NUM!	#NUM!	#NUM!
															#NUM!	4.41214	4.24755	3.14382	6.09858	2.8804	#NUM!	-0.371329	0.871835	1.67463	0.275011	3.09255	#NUM!	#NUM!	#NUM!
															#NUM!	4.41214	4.24755	3.14382	6.09858	2.8804	#NUM!	-0.371329	0.871835	1.67463	0.275011	3.09255	#NUM!	#NUM!	#NUM!
															#NUM!	4.41214	4.24755	3.14382	6.09858	2.8804	#NUM!	-0.371329	0.871835	1.67463	0.275011	3.09255	#NUM!	#NUM!	#NUM!
															#NUM!	4.41214	4.24755	3.14382	6.09858	2.8804	#NUM!	-0.371329	0.871835	1.67463	0.275011	3.09255	#NUM!	#NUM!	#NUM!
															#NUM!	4.41214	4.24755	3.14382	6.09858	2.8804	#NUM!	-0.371329	0.871835	1.67463	0.275011	3.09255	#NUM!	#NUM!	#NUM!
															#NUM!	4.41214	4.24755	3.14382	6.09858	2.8804	#NUM!	-0.371329	0.871835	1.67463	0.275011	3.09255	#NUM!	#NUM!	#NUM!
															#NUM!	4.41214	4.24755	3.14382	6.09858	2.8804	#NUM!	-0.371329	0.871835	1.67463	0.275011	3.09255	#NUM!	#NUM!	#NUM!
															#NUM!	4.41214	4.24755	3.14382	6.09858	2.8804	#NUM!	-0.371329	0.871835	1.67463	0.275011	3.09255	#NUM!	#NUM!	#NUM!
															#NUM!	4.41214	4.24755	3.14382	6.09858	2.8804	#NUM!	-0.371329	0.871835	1.67463	0.275011	3.09255	#NUM!	#NUM!	#NUM!
															#NUM!	4.41214	4.24755	3.14382	6.09858	2.8804	#NUM!	-0.371329	0.871835	1.67463	0.275011	3.09255	#NUM!	#NUM!	#NUM!
															#NUM!	4.41214	4.24755	3.14382	6.09858	2.8804	#NUM!	-0.371329	0.871835	1.67463	0.275011	3.09255	#NUM!	#NUM!	#NUM!
															#NUM!	4.41214	4.24755	3.14382	6.09858	2.8804	#NUM!	-0.371329	0.871835	1.67463	0.275011	3.09255	#NUM!	#NUM!	#NUM!
															#NUM!	4.41214	4.24755	3.14382	6.09858	2.8804	#NUM!	-0.371329	0.871835	1.67463	0.275011	3.09255	#NUM!	#NUM!	#NUM!
															#NUM!	4.41214	4.24755	3.14382	6.09858	2.8804	#NUM!	-0.371329	0.871835	1.67463	0.275011	3.09255	#NUM!	#NUM!	#NUM!
															#NUM!	4.41214	4.24755	3.14382	6.09858	2.8804	#NUM!	-0.371329	0.871835	1.67463	0.275011	3.09255	#NUM!	#NUM!	#NUM!
															#NUM!	4.41214	4.24755	3.14382	6.09858	2.8804	#NUM!	-0.371329	0.871835	1.67463	0.275011	3.09255	#NUM!	#NUM!	#NUM!
															#NUM!	4.41214	4.24755	3.14382	6.09858	2.8804	#NUM!	-0.371329	0.871835	1.67463	0.275011	3.09255	#NUM!	#NUM!	#NUM!
															#NUM!	4.41214	4.24755	3.14382	6.09858	2.8804	#NUM!	-0.371329	0.871835	1.67463	0.275011	3.09255	#NUM!	#NUM!	#NUM!
															#NUM!	4.41214	4.24755	3.14382	6.09858	2.8804	#NUM!	-0.371329	0.871835	1.67463	0.275011	3.09255	#NUM!	#NUM!	#NUM!
															#NUM!	4.41214	4.24755	3.14382	6.09858	2.8804	#NUM!	-0.371329	0.871835	1.67463	0.275011	3.09255	#NUM!	#NUM!	#NUM!
															#NUM!	4.41214	4.24755	3.14382	6.09858	2.8804	#NUM!	-0.371329	0.871835	1.67463	0.275011	3.09255	#NUM!	#NUM!	#NUM!
															#NUM!	4.41214	4.24755	3.14382	6.09858	2.8804	#NUM!	-0.371329	0.871835	1.67463	0.275011	3.09255	#NUM!	#NUM!	#NUM!
															#NUM!	4.41214	4.24755	3.14382	6.09858	2.8804	#NUM!	-0.371329	0.871835	1.67463	0.275011	3.09255	#NUM!	#NUM!	#NUM!
															#NUM!	4.41214	4.24755	3.14382	6.09858	2.8804	#NUM!	-0.371329	0.871835	1.67463	0.275011	3.09255	#NUM!	#NUM!	#NUM!
															#NUM!	4.41214	4.24755	3.14382	6.09858	2.8804	#NUM!	-0.371329	0.871835	1.67463	0.275011	3.09255	#NUM!	#NUM!	#NUM!
															#NUM!	4.41214	4.24755	3.14382	6.09858	2.8804	#NUM!	-0.371329	0.871835	1.67463	0.275011	3.09255	#NUM!	#NUM!	#NUM!
															#NUM!	4.41214	4.24755	3.14382	6.09858	2.8804	#NUM!	-0.371329	0.871835	1.67463	0.275011	3.09255	#NUM!	#NUM!	#NUM!
															#NUM!	4.41214	4.24755	3.14382	6.09858	2.8804	#NUM!	-0.371329	0.871835	1.67463	0.275011	3.09255	#NUM!	#NUM!	#NUM!
															#NUM!	4.41214	4.24755	3.14382	6.09858	2.8804	#NUM!	-0.371329	0.871835	1.67463	0.275011	3.09255	#NUM!	#NUM!	#NUM!
															#NUM!	4.41214	4.24755	3.14382	6.09858	2.8804	#NUM!	-0.371329	0.871835	1.67463	0.275011	3.09255	#NUM!	#NUM!	#NUM!
															#NUM!	4.41214	4.24755	3.14382	6.09858	2.8804	#NUM!	-0.371329	0.871835	1.67463	0.275011	3.09255	#NUM!	#NUM!	#NUM!
															#NUM!	4.41214	4.24755	3.14382	6.09858	2.8804	#NUM!	-0.371329	0.871835	1.67463	0.275011	3.09255	#NUM!	#NUM!	#NUM!
															#NUM!	4.41214	4.24755	3.14382	6.09858	2.8804	#NUM!	-0.371329	0.871835	1.67463	0.275011	3.09255	#NUM!	#NUM!	#NUM!
															#NUM!	4.41214	4.24755	3.14382	6.09858	2.8804	#NUM!	-0.371329	0.871835	1.67463	0.275011	3.09255	#NUM!	#NUM!	#NUM!
															#NUM!	4.41214	4.24755	3.14382	6.09858	2.8804	#NUM!	-0.371329	0.871835	1.67463	0.275011	3.09255	#NUM!	#NUM!	#NUM!
															#NUM!	4.41214	4.24755	3.14382	6.09858	2.8804	#NUM!	-0.371329	0.871835	1.67463	0.275011	3.09255	#NUM!	#NUM!	#NUM!
															#NUM!	4.41214	4.24755	3.14382	6.09858	2.8804	#NUM!	-0.371329	0.871835	1.67463	0.275011	3.09255	#NUM!	#NUM!	#NUM!
															#NUM!	4.41214	4.24755	3.14382	6.09858	2.8804	#NUM!	-0.371329	0.871835	1.67463	0.275011	3.09255	#NUM!	#NUM!	#NUM!
															#NUM!	4.41214	4.24755	3.14382	6.09858	2.8804	#NUM!	-0.371329	0.871835	1.67463	0.275011	3.09255	#NUM!	#NUM!	#NUM!
															#NUM!	4.41214	4.24755	3.14382	6.09858	2.8804	#NUM!	-0.371329	0.871835	1.67463	0.275011	3.09255	#NUM!	#NUM!	#NUM!
															#NUM!	4.41214	4.24755	3.14382	6.09858	2.8804	#NUM!	-0.371329	0.871835	1.67463	0.275011	3.09255	#NUM!	#NUM!	#NUM!
															#NUM!	4.41214	4.24755	3.14382	6.09858	2.8804	#NUM!	-0.371329	0.871835	1.67463	0.275011	3.09255	#NUM!	#NUM!	#NUM!
															#NUM!	4.41214	4.24755	3.14382	6.09858	2.8804	#NUM!	-0.371329	0.871835	1.67463	0.275011	3.09255	#NUM!	#NUM!	#NUM!
															#NUM!	4.41214	4.24755	3.14382	6.09858	2.8804	#NUM!	-0.371329	0.871835	1.67463	0.275011	3.09255	#NUM!	#NUM!	#NUM!
															#NUM!	4.41214	4.24755	3.14382	6.09858	2.8804	#NUM!	-0.371329	0.871835	1.67463	0.275011	3.09255	#NUM!	#NUM!	#NUM!
															#NUM!	4.41214	4.24755	3.14382	6.09858	2.8804	#NUM!	-0.371329	0.871835	1.67463	0.275011	3.09255	#NUM!	#NUM!	#NUM!
															#NUM!	4.41214	4.24755	3.14382	6.09858	2.8804	#NUM!	-0.371329	0.871835	1.67463	0.275011	3.09255	#NUM!	#NUM!	#NUM!
															#NUM!	4.41214	4.24755	3.14382	6.09858	2.8804	#NUM!	-0.371329	0.871835	1.67463	0.275011	3.09255	#NUM!	#NUM!	#NUM!
															#NUM!	4.41214	4.24755	3.14382	6.09858	2.8804	#NUM!	-0.371329	0.871835	1.67463	0.275011	3.09255	#NUM!	#NUM!	#NUM!
															#NUM!	4.41214	4.24755	3.14382	6.09858	2.8804	#NUM!	-0.371329	0.871835	1.67463	0.275011	3.09255	#NUM!	#NUM!	#NUM!
															#NUM!	4.41214	4.24755	3.14382	6.09858	2.8804	#NUM!	-0.371329	0.871835	1.67463	0.275011	3.09255	#NUM!	#NUM!	#NUM!
															#NUM!	4.41214	4.24755	3.14382	6.09858	2.8804	#NUM!	-0.371329	0.871835	1.67463	0.275011	3.09255	#NUM!	#NUM!	#NUM!
															#NUM!	4.41214	4.24755	3.14382	6.09858	2.8804	#NUM!	-0.371329	0.871835	1.67463	0.275011	3.09255	#NUM!	#NUM!	#NUM!
															#NUM!	4.41214	4.24755	3.14382	6.09858	2.8804	#NUM!	-0.371329	0.871835	1.67463	0.275011	3.09255	#NUM!	#NUM!	#NUM!
															#NUM!	4.41214	4.24755	3.14382	6.09858	2.8804	#NUM!	-0.371329	0.871835	1.67463	0.275011	3.09255	#NUM!	#NUM!	#NUM!
															#NUM!	4.41214	4.24755	3.14382	6.09858	2.8804	#NUM!	-0.371329	0.871835	1.67463	0.275011	3.09255	#NUM!	#NUM!	#NUM!
															#NUM!	4.41214	4.24755	3.14382	6.09858	2.8804	#NUM!	-0.371329	0.871835	1.67463	0.275011	3.09255	#NUM!	#NUM!	#NUM!
															#NUM!	4.41214	4.24755	3.14382	6.09858	2.8804	#NUM!	-0.371329	0.871835	1.67463	0.275011	3.09255	#NUM!	#NUM!	#NUM!
															#NUM!	4.41214	4.24755	3.14382	6.09858	2.8804	#NUM!	-0.371329	0.871835	1.67463	0.275011	3.09255	#NUM!	#NUM!	#NUM!
															#NUM!	4.41214	4.24755	3.14382	6.09858	2.8804	#NUM!	-0.371329	0.871835	1.67463	0.275011	3.09255	#NUM!	#NUM!	#NUM!
															#NUM!	4.41214	4.24755	3.14382	6.09858	2.8804	#NUM!	-0.371329	0.871835	1.67463	0.275011	3.09255	#NUM!	#NUM!	#NUM!
															#NUM!	4.41214	4.24755	3.14382	6.09858	2.8804	#NUM!	-0.371329	0.871835	1.67463	0.275011	3.09255	#NUM!	#NUM!	#NUM!
															#NUM!	4.41214	4.24755	3.14382	6.09858	2.8804	#NUM!	-0.371329	0.871835	1.67463	0.275011	3.09255	#NUM!	#NUM!	#NUM!
															#NUM!	4.41214	4.24755	3.14382	6.09858	2.8804	#NUM!	-0.371329	0.871835	1.67463	0.275011	3.09255	#NUM!	#NUM!	#NUM!
															#NUM!	4.41214	4.24755	3.14382	6.09858	2.8804	#NUM!	-0.371329	0.871835	1.67463	0.275011	3.09255	#NUM!	#NUM!	#NUM!
															#NUM!	4.41214	4.24755	3.14382	6.09858	2.8804	#NUM!	-0.371329	0.871835	1.67463	0.275011	3.09255	#NUM!	#NUM!	#NUM!
															#NUM!	4.41214	4.24755	3.14382	6.09858	2.8804	#NUM!	-0.371329	0.871835	1.67463	0.275011	3.09255	#NUM!	#NUM!	#NUM!
															#NUM!	4.41214	4.24755	3.14382	6.09858	2.8804	#NUM!	-0.371329	0.871835	1.67463	0.275011	3.09255	#NUM!	#NUM!	#NUM!
															#NUM!	4.41214	4.24755	3.14382	6.09858	2.8804	#NUM!	-0.371329	0.871835	1.67463	0.275011	3.09255	#NUM!	#NUM!	#NUM!
															#NUM!	4.41214	4.24755	3.14382	6.09858	2.8804	#NUM!	-0.371329	0.871835	1.67463	0.275011	3.09255	#NUM!	#NUM!	#NUM!
															#NUM!	4.41214	4.24755	3.14382	6.09858	2.8804	#NUM!	-0.371329	0.871835	1.67463	0.275011	3.09255	#NUM!	#NUM!	#NUM!
															#NUM!	4.41214	4.24755	3.14382	6.09858	2.8804	#NUM!	-0.371329	0.871835	1.67463	0.275011	3.09255	#NUM!	#NUM!	#NUM!
															#NUM!	4.41214	4.24755	3.14382	6.09858	2.8804	#NUM!	-0.371329	0.871835	1.67463	0.275011	3.09255	#NUM!	#NUM!	#NUM!
															#NUM!	4.41214	4.24755	3.14382	6.09858	2.8804	#NUM!	-0.371329	0.871835	1.67463	0.275011	3.09255	#NUM!	#NUM!	#NUM!
															#NUM!	4.41214	4.24755	3.14382	6.09858	2.8804	#NUM!	-0.371329	0.871835	1.67463	0.275011	3.09255	#NUM!	#NUM!	#NUM!
															#NUM!	4.41214	4.24755	3.14382	6.09858	2.8804	#NUM!	-0.371329	0.871835	1.67463	0.275011	3.09255	#NUM!	#NUM!	#NUM!
															#NUM!	4.41214	4.24755	3.14382	6.09858	2.8804	#NUM!	-0.371329	0.871835	1.67463	0.275011	3.09255	#NUM!	#NUM!	#NUM!
															#NUM!	4.41214	4.24755	3.14382	6.09858	2.8804	#NUM!	-0.371329	0.871835	1.67463	0.275011	3.09255	#NUM!	#NUM!	#NUM!
															#NUM!	4.41214	4.24755	3.14382	6.09858	2.8804	#NUM!	-0.371329	0.871835	1.67463	0.275011	3.09255	#NUM!	#NUM!	#NUM!
															#NUM!	4.41214	4.24755	3.14382	6.09858	2.8804	#NUM!	-0.371329	0.871835	1.67463	0.275011	3.09255	#NUM!	#NUM!	#NUM!
															#NUM!	4.41214	4.24755	3.14382	6.09858	2.8804	#NUM!	-0.371329	0.871835	1.67463	0.275011	3.09255	#NUM!	#NUM!	#NUM!
															#NUM!	4.41214	4.24755	3.14382	6.09858	2.8804	#NUM!	-0.371329	0.871835	1.67463	0.275011	3.09255	#NUM!	#NUM!	#NUM!
															#NUM!	4.41214	4.24755	3.14382	6.09858	2.8804	#NUM!	-0.371329	0.871835	1.67463	0.275011	3.09255	#NUM!	#NUM!	#NUM!
															#NUM!	4.41214	4.24755	3.14382	6.09858	2.8804	#NUM!	-0.371329	0.871835	1.67463	0.275011	3.09255	#NUM!	#NUM!	#NUM!
															#NUM!	4.41214	4.24755	3.14382	6.09858	2.8804	#NUM!	-0.371329	0.871835	1.67463	0.275011	3.09255	#NUM!	#NUM!	#NUM!
															#NUM!	4.41214	4.24755	3.14382	6.09858	2.8804	#NUM!	-0.371329	0.871835	1.67463	0.275011	3.09255	#NUM!	#NUM!	#NUM!
															#NUM!	4.41214	4.24755	3.14382	6.09858	2.8804	#NUM!	-0.371329	0.871835	1.67463	0.275011	3.09255	#NUM!	#NUM!	#NUM!
															#NUM!	4.41214	4.24755	3.14382	6.09858	2.8804	#NUM!	-0.371329	0.871835	1.67463	0.275011	3.09255	#NUM!	#NUM!	#NUM!
															#NUM!	4.41214	4.24755	3.14382	6.09858	2.8804	#NUM!	-0.371329	0.871835	1.67463	0.275011	3.09255	#NUM!	#NUM!	#NUM!
															#NUM!	4.41214	4.24755	3.14382	6.09858	2.8804	#NUM!	-0.371329	0.871835	1.67463	0.275011	3.09255	#NUM!	#NUM!	#NUM!
															#NUM!	4.41214	4.24755	3.14382	6.09858	2.8804	#NUM!	-0.371329	0.871835	1.67463	0.275011	3.09255	#NUM!	#NUM!	#NUM!
															#NUM!	4.41214	4.24755	3.14382	6.09858	2.8804	#NUM!	-0.371329	0.871835	1.67463	0.275011	3.09255	#NUM!	#NUM!	#NUM!
															#NUM!	4.41214	4.24755	3.14382	6.09858	2.8804	#NUM!	-0.371329	0.871835	1.67463	0.275011	3.09255	#NUM!	#NUM!	#NUM!
															#NUM!	4.41214	4.24755	3.14382	6.09858	2.8804	#NUM!	-0.371329	0.871835	1.67463	0.275011	3.09255	#NUM!	#NUM!	#NUM!
															#NUM!	4.41214	4.24755	3.14382	6.09858	2.8804	#NUM!	-0.371329	0.871835	1.67463	0.275011	3.09255	#NUM!	#NUM!	#NUM!
															#NUM!	4.41214	4.24755	3.14382	6.09858	2.8804	#NUM!	-0.371329	0.871835	1.67463	0.275011	3.09255	#NUM!	#NUM!	#NUM!
															#NUM!	4.41214	4.24755	3.14382	6.09858	2.8804	#NUM!	-0.371329	0.871835	1.67463	0.275011	3.09255	#NUM!	#NUM!	#NUM!
															#NUM!	4.41214	4.24755	3.14382	6.09858	2.8804	#NUM!	-0.371329	0.871835	1.67463	0.275011	3.09255	#NUM!	#NUM!	#NUM!
															#NUM!	4.41214	4.24755	3.14382	6.09858	2.8804	#NUM!	-0.371329	0.871835	1.67463	0.275011	3.09255	#NUM!	#NUM!	#NUM!
															#NUM!	4.41214	4.24755	3.14382	6.09858	2.8804	#NUM!	-0.371329	0.871835	1.67463	0.275011	3.09255	#NUM!	#NUM!	#NUM!
															#NUM!	4.41214	4.24755	3.14382	6.09858	2.8804	#NUM!	-0.371329	0.871835	1.67463	0.275011	3.09255	#NUM!	#NUM!	#NUM!
															#NUM!	4.41214	4.24755	3.14382	6.09858	2.8804	#NUM!	-0.371329	0.871835	1.67463	0.275011	3.09255	#NUM!	#NUM!	#NUM!
															#NUM!	4.41214	4.24755	3.14382	6.09858	2.8804	#NUM!	-0.371329	0.871835	1.67463	0.275011	3.09255	#NUM!	#NUM!	#NUM!
															#NUM!	4.41214	4.24755	3.14382	6.09858	2.8804	#NUM!	-0.371329	0.871835	1.67463	0.275011	3.09255	#NUM!	#NUM!	#NUM!
															#NUM!	4.41214	4.24755	3.14382	6.09858	2.8804	#NUM!	-0.371329	0.871835	1.67463	0.275011	3.09255	#NUM!	#NUM!	#NUM!
															#NUM!	4.41214	4.24755	3.14382	6.09858	2.8804	#NUM!	-0.371329	0.871835	1.67463	0.275011	3.09255	#NUM!	#NUM!	#NUM!
															#NUM!	4.41214	4.24755	3.14382	6.09858	2.8804	#NUM!	-0.371329	0.871835	1.67463	0.275011	3.09255	#NUM!	#NUM!	#NUM!
															#NUM!	4.41214	4.24755	3.14382	6.09858	2.8804	#NUM!	-0.371329	0.871835	1.67463	0.275011	3.09255	#NUM!	#NUM!	#NUM!
															#NUM!	4.41214	4.24755	3.14382	6.09858	2.8804	#NUM!	-0.371329	0.871835	1.67463	0.275011	3.09255	#NUM!	#NUM!	#NUM!
															#NUM!	4.41214	4.24755	3.14382	6.09858	2.8804	#NUM!	-0.371329	0.871835	1.67463	0.275011	3.09255	#NUM!	#NUM!	#NUM!
															#NUM!	4.41214	4.24755	3.14382	6.09858	2.8804	#NUM!	-0.371329	0.871835	1.67463	0.275011	3.09255	#NUM!	#NUM!	#NUM!
															#NUM!	4.41214	4.24755	3.14382	6.09858	2.8804	#NUM!	-0.371329	0.871835	1.67463	0.275011	3.09255	#NUM!	#NUM!	#NUM!
															#NUM!	4.41214	4.24755	3.14382	6.09858	2.8804	#NUM!	-0.371329	0.871835	1.67463	0.275011	3.09255	#NUM!	#NUM!	#NUM!
															#NUM!	4.41214	4.24755	3.14382	6.09858	2.8804	#NUM!	-0.371329	0.871835	1.67463	0.275011	3.09255	#NUM!	#NUM!	#NUM!
															#NUM!	4.41214	4.24755	3.14382	6.09858	2.8804	#NUM!	-0.371329	0.871835	1.67463	0.275011	3.09255	#NUM!	#NUM!	#NUM!
															#NUM!	4.41214	4.24755	3.14382	6.09858	2.8804	#NUM!	-0.371329	0.871835	1.67463	0.275011	3.09255	#NUM!	#NUM!	#NUM!
															#NUM!	4.41214	4.24755	3.14382	6.09858	2.8804	#NUM!	-0.371329	0.871835	1.67463	0.275011	3.09255	#NUM!	#NUM!	#NUM!
															#NUM!	4.41214	4.24755	3.14382	6.09858	2.8804	#NUM!	-0.371329	0.871835	1.67463	0.275011	3.09255	#NUM!	#NUM!	#NUM!
															#NUM!	4.41214	4.24755	3.14382	6.09858	2.8804	#NUM!	-0.371329	0.871835	1.67463	0.275011	3.09255	#NUM!	#NUM!	#NUM!
															#NUM!	4.41214	4.24755	3.14382	6.09858	2.8804	#NUM!	-0.371329	0.871835	1.67463	0.275011	3.09255	#NUM!	#NUM!	#NUM!
															#NUM!	4.41214	4.24755	3.14382	6.09858	2.8804	#NUM!	-0.371329	0.871835	1.67463	0.275011	3.09255	#NUM!	#NUM!	#NUM!
															#NUM!	4.41214	4.24755	3.14382	6.09858	2.8804	#NUM!	-0.371329	0.871835	1.67463	0.275011	3.09255	#NUM!	#NUM!	#NUM!
															#NUM!	4.41214	4.24755	3.14382	6.09858	2.8804	#NUM!	-0.371329	0.871835	1.67463	0.275011	3.09255	#NUM!	#NUM!	#NUM!
															#NUM!	4.41214	4.24755	3.14382	6.09858	2.8804	#NUM!	-0.371329	0.871835	1.67463	0.275011	3.09255	#NUM!	#NUM!	#NUM!
															#NUM!	4.41214	4.24755	3.14382	6.09858	2.8804	#NUM!	-0.371329	0.871835	1.67463	0.275011	3.09255	#NUM!	#NUM!	#NUM!
															#NUM!	4.41214	4.24755	3.14382	6.09858	2.8804	#NUM!	-0.371329	0.871835	1.67463	0.275011	3.09255	#NUM!	#NUM!	#NUM!
															#NUM!	4.41214	4.24755	3.14382	6.09858	2.8804	#NUM!	-0.371329	0.871835	1.67463	0.275011	3.09255	#NUM!	#NUM!	#NUM!
															#NUM!	4.41214	4.24755	3.14382	6.09858	2.8804	#NUM!	-0.371329	0.871835	1.67463	0.275011	3.09255	#NUM!	#NUM!	#NUM!
															#NUM!	4.41214	4.24755	3.14382	6.09858	2.8804	#NUM!	-0.371329	0.871835	1.67463	0.275011	3.09255	#NUM!	#NUM!	#NUM!
															#NUM!	4.41214	4.24755	3.14382	6.09858	2.8804	#NUM!	-0.371329	0.871835	1.67463	0.275011	3.09255	#NUM!	#NUM!	#NUM!
															#NUM!	4.41214	4.24755	3.14382	6.09858	2.8804	#NUM!	-0.371329	0.871835	1.67463	0.275011	3.09255	#NUM!	#NUM!	#NUM!
															#NUM!	4.41214	4.24755	3.14382	6.09858	2.8804	#NUM!	-0.371329	0.871835	1.67463	0.275011	3.09255	#NUM!	#NUM!	#NUM!
															#NUM!	4.41214	4.24755	3.14382	6.09858	2.8804	#NUM!	-0.371329	0.871835	1.67463	0.275011	3.09255	#NUM!	#NUM!	#NUM!
															#NUM!	4.41214	4.24755	3.14382	6.09858	2.8804	#NUM!	-0.371329	0.871835	1.67463	0.275011	3.09255	#NUM!	#NUM!	#NUM!
															#NUM!	4.41214	4.24755	3.14382	6.09858	2.8804	#NUM!	-0.371329	0.871835	1.67463	0.275011	3.09255	#NUM!	#NUM!	#NUM!
															#NUM!	4.41214	4.24755	3.14382	6.09858	2.8804	#NUM!	-0.371329	0.871835	1.67463	0.275011	3.09255	#NUM!	#NUM!	#NUM!
															#NUM!	4.41214	4.24755	3.14382	6.09858	2.8804	#NUM!	-0.371329	0.871835	1.67463	0.275011	3.09255	#NUM!	#NUM!	#NUM!
															#NUM!	4.41214	4.24755	3.14382	6.09858	2.8804	#NUM!	-0.371329	0.871835	1.67463	0.275011	3.09255	#NUM!	#NUM!	#NUM!
															#NUM!	4.41214	4.24755	3.14382	6.09858	2.8804	#NUM!	-0.371329	0.871835	1.67463	0.275011	3.09255	#NUM!	#NUM!	#NUM!
															#NUM!	4.41214	4.24755	3.14382	6.09858	2.8804	#NUM!	-0.371329	0.871835	1.67463	0.275011	3.09255	#NUM!	#NUM!	#NUM!
															#NUM!	4.41214	4.24755	3.14382	6.09858	2.8804	#NUM!	-0.371329	0.871835	1.67463	0.275011	3.09255	#NUM!	#NUM!	#NUM!
															#NUM!	4.41214	4.24755	3.14382	6.09858	2.8804	#NUM!	-0.371329	0.871835	1.67463	0.275011	3.09255	#NUM!	#NUM!	#NUM!
															#NUM!	4.41214	4.24755	3.14382	6.09858	2.8804	#NUM!	-0.371329	0.871835	1.67463	0.275011	3.09255	#NUM!	#NUM!	#NUM!
															#NUM!	4.41214	4.24755	3.14382	6.09858	2.8804	#NUM!	-0.371329	0.871835	1.67463	0.275011	3.09255	#NUM!	#NUM!	#NUM!
															#NUM!	4.41214	4.24755	3.14382	6.09858	2.8804	#NUM!	-0.371329	0.871835	1.67463	0.275011	3.09255	#NUM!	#NUM!	#NUM!
															#NUM!	4.41214	4.24755	3.14382	6.09858	2.8804	#NUM!	-0.371329	0.871835	1.67463	0.275011	3.09255	#NUM!	#NUM!	#NUM!
															#NUM!	4.41214	4.24755	3.14382	6.09858	2.8804	#NUM!	-0.371329	0.871835	1.67463	0.275011	3.09255	#NUM!	#NUM!	#NUM!
															#NUM!	4.41214	4.24755	3.14382	6.09858	2.8804	#NUM!	-0.371329	0.871835	1.67463	0.275011	3.09255	#NUM!	#NUM!	#NUM!
															#NUM!	4.41214	4.24755	3.14382	6.09858	2.8804	#NUM!	-0.371329	0.871835	1.67463	0.275011	3.09255	#NUM!	#NUM!	#NUM!
															#NUM!	4.41214	4.24755	3.14382	6.09858	2.8804	#NUM!	-0.371329	0.871835	1.67463	0.275011	3.09255	#NUM!	#NUM!	#NUM!
															#NUM!	4.41214	4.24755	3.14382	6.09858	2.8804	#NUM!	-0.371329	0.871835	1.67463	0.275011	3.09255	#NUM!	#NUM!	#NUM!
															#NUM!	4.41214	4.24755	3.14382	6.09858	2.8804	#NUM!	-0.371329	0.871835	1.67463	0.275011	3.09255	#NUM!	#NUM!	#NUM!
															#NUM!	4.41214	4.24755	3.14382	6.09858	2.8804	#NUM!	-0.371329	0.871835	1.67463	0.275011	3.09255	#NUM!	#NUM!	#NUM!
															#NUM!	4.41214	4.24755	3.14382	6.09858	2.8804	#NUM!	-0.371329	0.871835	1.67463	0.275011	3.09255	#NUM!	#NUM!	#NUM!
															#NUM!	4.41214	4.24755	3.14382	6.09858	2.8804	#NUM!	-0.371329	0.871835	1.67463	0.275011	3.09255	#NUM!	#NUM!	#NUM!
															#NUM!	4.41214	4.24755	3.14382	6.09858	2.8804	#NUM!	-0.371329	0.871835	1.67463	0.275011	3.09255	#NUM!	#NUM!	#NUM!
															#NUM!	4.41214	4.24755	3.14382	6.09858	2.8804	#NUM!	-0.371329	0.871835	1.67463	0.275011	3.09255	#NUM!	#NUM!	#NUM!
															#NUM!	4.41214	4.24755	3.14382	6.09858	2.8804	#NUM!	-0.371329	0.871835	1.67463	0.275011	3.09255	#NUM!	#NUM!	#NUM!
															#NUM!	4.41214	4.24755	3.14382	6.09858	2.8804	#NUM!	-0.371329	0.871835	1.67463	0.275011	3.09255	#NUM!	#NUM!	#NUM!
															#NUM!	4.41214	4.24755	3.14382	6.09858	2.8804	#NUM!	-0.371329	0.871835	1.67463	0.275011	3.09255	#NUM!	#NUM!	#NUM!
															#NUM!	4.41214	4.24755	3.14382	6.09858	2.8804	#NUM!	-0.371329	0.871835	1.67463	0.275011	3.09255	#NUM!	#NUM!	#NUM!
															#NUM!	4.41214	4.24755	3.14382	6.09858	2.8804	#NUM!	-0.371329	0.871835	1.67463	0.275011	3.09255	#NUM!	#NUM!	#NUM!
															#NUM!	4.41214	4.24755	3.14382	6.09858	2.8804	#NUM!	-0.371329	0.871835	1.67463	0.275011	3.09255	#NUM!	#NUM!	#NUM!
															#NUM!	4.41214	4.24755	3.14382	6.09858	2.8804	#NUM!	-0.371329	0.871835	1.67463	0.275011	3.09255	#NUM!	#NUM!	#NUM!
															#NUM!	4.41214	4.24755	3.14382	6.09858	2.8804	#NUM!	-0.371329	0.871835	1.67463	0.275011	3.09255	#NUM!	#NUM!	#NUM!
															#NUM!	4.41214	4.24755	3.14382	6.09858	2.8804	#NUM!	-0.371329	0.871835	1.67463	0.275011	3.09255	#NUM!	#NUM!	#NUM!
															#NUM!	4.41214	4.24755	3.14382	6.09858	2.8804	#NUM!	-0.371329	0.871835	1.67463	0.275011	3.09255	#NUM!	#NUM!	#NUM!
															#NUM!	4.41214	4.24755	3.14382	6.09858	2.8804	#NUM!	-0.371329	0.871835	1.67463	0.275011	3.09255	#NUM!	#NUM!	#NUM!
															#NUM!	4.41214	4.24755	3.14382	6.09858	2.8804	#NUM!	-0.371329	0.871835	1.67463	0.275011	3.09255	#NUM!	#NUM!	#NUM!
															#NUM!	4.41214	4.24755	3.14382	6.09858	2.8804	#NUM!	-0.371329	0.871835	1.67463	0.275011	3.09255	#NUM!	#NUM!	#NUM!
															#NUM!	4.41214	4.24755	3.14382	6.09858	2.8804	#NUM!	-0.371329	0.871835	1.67463	0.275011	3.09255	#NUM!	#NUM!	#NUM!
															#NUM!	4.41214	4.24755	3.14382	6.09858	2.8804	#NUM!	-0.371329	0.871835	1.67463	0.275011	3.09255	#NUM!	#NUM!	#NUM!
															#NUM!	4.41214	4.24755	3.14382	6.09858	2.8804	#NUM!	-0.371329	0.871835	1.67463	0.275011	3.09255	#NUM!	#NUM!	#NUM!
															#NUM!	4.41214	4.24755	3.14382	6.09858	2.8804	#NUM!	-0.371329	0.871835	1.67463	0.275011	3.09255	#NUM!	#NUM!	#NUM!
															#NUM!	4.41214	4.24755	3.14382	6.09858	2.8804	#NUM!	-0.371329	0.871835	1.67463	0.275011	3.09255	#NUM!	#NUM!	#NUM!
															#NUM!	4.41214	4.24755	3.14382	6.09858	2.8804	#NUM!	-0.371329	0.871835	1.67463	0.275011	3.09255	#NUM!	#NUM!	#NUM!
															#NUM!	4.41214	4.24755	3.14382	6.09858	2.8804	#NUM!	-0.371329	0.871835	1.67463	0.275011	3.09255	#NUM!	#NUM!	#NUM!
															#NUM!	4.41214	4.24755	3.14382	6.09858	2.8804	#NUM!	-0.371329	0.871835	1.67463	0.275011	3.09255	#NUM!	#NUM!	#NUM!
															#NUM!	4.41214	4.24755	3.14382	6.09858	2.8804	#NUM!	-0.371329	0.871835	1.67463	0.275011	3.09255	#NUM!	#NUM!	#NUM!
															#NUM!	4.41214	4.24755	3.14382	6.09858	2.8804	#NUM!	-0.371329	0.871835	1.67463	0.275011	3.09255	#NUM!	#NUM!	#NUM!
															#NUM!	4.41214	4.24755	3.14382	6.09858	2.8804	#NUM!	-0.371329	0.871835	1.67463	0.275011	3.09255	#NUM!	#NUM!	#NUM!
															#NUM!	4.41214	4.24755	3.14382	6.09858	2.8804	#NUM!	-0.371329	0.871835	1.67463	0.275011	3.09255	#NUM!	#NUM!	#NUM!
															#NUM!	4.41214	4.24755	3.14382	6.09858	2.8804	#NUM!	-0.371329	0.871835	1.67463	0.275011	3.09255	#NUM!	#NUM!	#NUM!
															#NUM!	4.41214	4.24755	3.14382	6.09858	2.8804	#NUM!	-0.371329	0.871835	1.67463	0.275011	3.09255	#NUM!	#NUM!	#NUM!
															#NUM!	4.41214	4.24755	3.14382	6.09858	2.8804	#NUM!	-0.371329	0.871835	1.67463	0.275011	3.09255	#NUM!	#NUM!	#NUM!
															#NUM!	4.41214	4.24755	3.14382	6.09858	2.8804	#NUM!	-0.371329	0.871835	1.67463	0.275011	3.09255	#NUM!	#NUM!	#NUM!
															#NUM!	4.41214	4.24755	3.14382	6.09858	2.8804	#NUM!	-0.371329	0.871835	1.67463	0.275011	3.09255	#NUM!	#NUM!	#NUM!
															#NUM!	4.41214	4.24755	3.14382	6.09858	2.8804	#NUM!	-0.371329	0.871835	1.67463	0.275011	3.09255	#NUM!	#NUM!	#NUM!
															#NUM!	4.41214	4.24755	3.14382	6.09858	2.8804	#NUM!	-0.371329	0.871835	1.67463	0.275011	3.09255	#NUM!	#NUM!	#NUM!
															#NUM!	4.41214	4.24755	3.14382	6.09858	2.8804	#NUM!	-0.371329	0.871835	1.67463	0.275011	3.09255	#NUM!	#NUM!	#NUM!
															#NUM!	4.41214	4.24755	3.14382	6.09858	2.8804	#NUM!	-0.371329	0.871835	1.67463	0.275011	3.09255	#NUM!	#NUM!	#NUM!
															#NUM!	4.41214	4.24755	3.14382	6.09858	2.8804	#NUM!	-0.371329	0.871835	1.67463	0.275011	3.09255	#NUM!	#NUM!	#NUM!
															#NUM!	4.41214	4.24755	3.14382	6.09858	2.8804	#NUM!	-0.371329	0.871835	1.67463	0.275011	3.09255	#NUM!	#NUM!	#NUM!
															#NUM!	4.41214	4.24755	3.14382	6.09858	2.8804	#NUM!	-0.371329	0.871835	1.67463	0.275011	3.09255	#NUM!	#NUM!	#NUM!
															#NUM!	4.41214	4.24755	3.14382	6.09858	2.8804	#NUM!	-0.371329	0.871835	1.67463	0.275011	3.09255	#NUM!	#NUM!	#NUM!
															#NUM!	4.41214	4.24755	3.14382	6.09858	2.8804	#NUM!	-0.371329	0.871835	1.67463	0.275011	3.09255	#NUM!	#NUM!	#NUM!
															#NUM!	4.41214	4.24755	3.14382	6.09858	2.8804	#NUM!	-0.371329	0.871835	1.67463	0.275011	3.09255	#NUM!	#NUM!	#NUM!
															#NUM!	4.41214	4.24755	3.14382	6.09858	2.8804	#NUM!	-0.371329	0.871835	1.67463	0.275011	3.09255	#NUM!	#NUM!	#NUM!
															#NUM!	4.41214	4.24755	3.14382	6.09858	2.8804	#NUM!	-0.371329	0.871835	1.67463	0.275011	3.09255	#NUM!	#NUM!	#NUM!
															#NUM!	4.41214	4.24755	3.14382	6.09858	2.8804	#NUM!	-0.371329	0.871835	1.67463	0.275011	3.09255	#NUM!	#NUM!	#NUM!
															#NUM!	4.41214	4.24755	3.14382	6.09858	2.8804	#NUM!	-0.371329	0.871835	1.67463	0.275011	3.09255	#NUM!	#NUM!	#NUM!
															#NUM!	4.41214	4.24755	3.14382	6.09858	2.8804	#NUM!	-0.371329	0.871835	1.67463	0.275011	3.09255	#NUM!	#NUM!	#NUM!
															#NUM!	4.41214	4.24755	3.14382	6.09858	2.8804	#NUM!	-0.371329	0.871835	1.67463	0.275011	3.09255	#NUM!	#NUM!	#NUM!
															#NUM!	4.41214	4.24755	3.14382	6.09858	2.8804	#NUM!	-0.371329	0.871835	1.67463	0.275011	3.09255	#NUM!	#NUM!	#NUM!
															#NUM!	4.41214	4.24755	3.14382	6.09858	2.8804	#NUM!	-0.371329	0.871835	1.67463	0.275011	3.09255	#NUM!	#NUM!	#NUM!
															#NUM!	4.41214	4.24755	3.14382	6.09858	2.8804	#NUM!	-0.371329	0.871835	1.67463	0.275011	3.09255	#NUM!	#NUM!	#NUM!
															#NUM!	4.41214	4.24755	3.14382	6.09858	2.8804	#NUM!	-0.371329	0.871835	1.67463	0.275011	3.09255	#NUM!	#NUM!	#NUM!
															#NUM!	4.41214	4.24755	3.14382	6.09858	2.8804	#NUM!	-0.371329	0.871835	1.67463	0.275011	3.09255	#NUM!	#NUM!	#NUM!
															#NUM!	4.41214	4.24755	3.14382	6.09858	2.8804	#NUM!	-0.371329	0.871835	1.67463	0.275011	3.09255	#NUM!	#NUM!	#NUM!
															#NUM!	4.41214	4.24755	3.14382	6.09858	2.8804	#NUM!	-0.371329	0.871835	1.67463	0.275011	3.09255	#NUM!	#NUM!	#NUM!
															#NUM!	4.41214	4.24755	3.14382	6.09858	2.8804	#NUM!	-0.371329	0.871835	1.67463	0.275011	3.09255	#NUM!	#NUM!	#NUM!
															#NUM!	4.41214	4.24755	3.14382	6.09858	2.8804	#NUM!	-0.371329	0.871835	1.67463	0.275011	3.09255	#NUM!	#NUM!	#NUM!
															#NUM!	4.41214	4.24755	3.14382	6.09858	2.8804	#NUM!	-0.371329	0.871835	1.67463	0.275011	3.09255	#NUM!	#NUM!	#NUM!
															#NUM!	4.41214	4.24755	3.14382	6.09858	2.8804	#NUM!	-0.371329	0.871835	1.67463	0.275011	3.09255	#NUM!	#NUM!	#NUM!
															#NUM!	4.41214	4.24755	3.14382	6.09858	2.8804	#NUM!	-0.371329	0.871835	1.67463	0.275011	3.09255	#NUM!	#NUM!	#NUM!
															#NUM!	4.41214	4.24755	3.14382	6.09858	2.8804	#NUM!	-0.371329	0.871835	1.67463	0.275011	3.09255	#NUM!	#NUM!	#NUM!
															#NUM!	4.41214	4.24755	3.14382	6.09858	2.8804	#NUM!	-0.371329	0.871835	1.67463	0.275011	3.09255	#NUM!	#NUM!	#NUM!
															#NUM!	4.41214	4.24755	3.14382	6.09858	2.8804	#NUM!	-0.371329	0.871835	1.67463	0.275011	3.09255	#NUM!	#NUM!	#NUM!
															#NUM!	4.41214	4.24755	3.14382	6.09858	2.8804	#NUM!	-0.371329	0.871835	1.67463	0.275011	3.09255	#NUM!	#NUM!	#NUM!
															#NUM!	4.41214	4.24755	3.14382	6.09858	2.8804	#NUM!	-0.371329	0.871835	1.67463	0.275011	3.09255	#NUM!	#NUM!	#NUM!
															#NUM!	4.41214	4.24755	3.14382	6.09858	2.8804	#NUM!	-0.371329	0.871835	1.67463	0.275011	3.09255	#NUM!	#NUM!	#NUM!
															#NUM!	4.41214	4.24755	3.14382	6.09858	2.8804	#NUM!	-0.371329	0.871835	1.67463	0.275011	3.09255	#NUM!	#NUM!	#NUM!
															#NUM!	4.41214	4.24755	3.14382	6.09858	2.8804	#NUM!	-0.371329	0.871835	1.67463	0.275011	3.09255	#NUM!	#NUM!	#NUM!
															#NUM!	4.41214	4.24755	3.14382	6.09858	2.8804	#NUM!	-0.371329	0.871835	1.67463	0.275011	3.09255	#NUM!	#NUM!	#NUM!
															#NUM!	4.41214	4.24755	3.14382	6.09858	2.8804	#NUM!	-0.371329	0.871835	1.67463	0.275011	3.09255	#NUM!	#NUM!	#NUM!
															#NUM!	4.41214	4.24755	3.14382	6.09858	2.8804	#NUM!	-0.371329	0.871835	1.67463	0.275011	3.09255	#NUM!	#NUM!	#NUM!
															#NUM!	4.41214	4.24755	3.14382	6.09858	2.8804	#NUM!	-0.371329	0.871835	1.67463	0.275011	3.09255	#NUM!	#NUM!	#NUM!
															#NUM!	4.41214	4.24755	3.14382	6.09858	2.8804	#NUM!	-0.371329	0.871835	1.67463	0.275011	3.09255	#NUM!	#NUM!	#NUM!
															#NUM!	4.41214	4.24755	3.14382	6.09858	2.8804	#NUM!	-0.371329	0.871835	1.67463	0.275011	3.09255	#NUM!	#NUM!	#NUM!
															#NUM!	4.41214	4.24755	3.14382	6.09858	2.8804	#NUM!	-0.371329	0.871835	1.67463	0.275011	3.09255	#NUM!	#NUM!	#NUM!
															#NUM!	4.41214	4.24755	3.14382	6.09858	2.8804	#NUM!	-0.371329	0.871835	1.67463	0.275011	3.09255	#NUM!	#NUM!	#NUM!
															#NUM!	4.41214	4.24755	3.14382	6.09858	2.8804	#NUM!	-0.371329	0.871835	1.67463	0.275011	3.09255	#NUM!	#NUM!	#NUM!
															#NUM!	4.41214	4.24755	3.14382	6.09858	2.8804	#NUM!	-0.371329	0.871835	1.67463	0.275011	3.09255	#NUM!	#NUM!	#NUM!
															#NUM!	4.41214	4.24755	3.14382	6.09858	2.8804	#NUM!	-0.371329	0.871835	1.67463	0.275011	3.09255	#NUM!	#NUM!	#NUM!
															#NUM!	4.41214	4.24755	3.14382	6.09858	2.8804	#NUM!	-0.371329	0.871835	1.67463	0.275011	3.09255	#NUM!	#NUM!	#NUM!
															#NUM!	4.41214	4.24755	3.14382	6.09858	2.8804	#NUM!	-0.371329	0.871835	1.67463	0.275011	3.09255	#NUM!	#NUM!	#NUM!
															#NUM!	4.41214	4.24755	3.14382	6.09858	2.8804	#NUM!	-0.371329	0.871835	1.67463	0.275011	3.09255	#NUM!	#NUM!	#NUM!
															#NUM!	4.41214	4.24755	3.14382	6.09858	2.8804	#NUM!	-0.371329	0.871835	1.67463	0.275011	3.09255	#NUM!	#NUM!	#NUM!
															#NUM!	4.41214	4.24755	3.14382	6.09858	2.8804	#NUM!	-0.371329	0.871835	1.67463	0.275011	3.09255	#NUM!	#NUM!	#NUM!
															#NUM!	4.41214	4.24755	3.14382	6.09858	2.8804	#NUM!	-0.371329	0.871835	1.67463	0.275011	3.09255	#NUM!	#NUM!	#NUM!
															#NUM!	4.41214	4.24755	3.14382	6.09858	2.8804	#NUM!	-0.371329	0.871835	1.67463	0.275011	3.09255	#NUM!	#NUM!	#NUM!
															#NUM!	4.41214	4.24755	3.14382	6.09858	2.8804	#NUM!	-0.371329	0.871835	1.67463	0.275011	3.09255	#NUM!	#NUM!	#NUM!
															#NUM!	4.41214	4.24755	3.14382	6.09858	2.8804	#NUM!	-0.371329	0.871835	1.67463	0.275011	3.09255	#NUM!	#NUM!	#NUM!
															#NUM!	4.41214	4.24755	3.14382	6.09858	2.8804	#NUM!	-0.371329	0.871835	1.67463	0.275011	3.09255	#NUM!	#NUM!	#NUM!
															#NUM!	4.41214	4.24755	3.14382	6.09858	2.8804	#NUM!	-0.371329	0.871835	1.67463	0.275011	3.09255	#NUM!	#NUM!	#NUM!
															#NUM!	4.41214	4.24755	3.14382	6.09858	2.8804	#NUM!	-0.371329	0.871835	1.67463	0.275011	3.09255	#NUM!	#NUM!	#NUM!
															#NUM!	4.41214	4.24755	3.14382	6.09858	2.8804	#NUM!	-0.371329	0.871835	1.67463	0.275011	3.09255	#NUM!	#NUM!	#NUM!
															#NUM!	4.41214	4.24755	3.14382	6.09858	2.8804	#NUM!	-0.371329	0.871835	1.67463	0.275011	3.09255	#NUM!	#NUM!	#NUM!
															#NUM!	4.41214	4.24755	3.14382	6.09858	2.8804	#NUM!	-0.371329	0.871835	1.67463	0.275011	3.09255	#NUM!	#NUM!	#NUM!
															#NUM!	4.41214	4.24755	3.14382	6.09858	2.8804	#NUM!	-0.371329	0.871835	1.67463	0.275011	3.09255	#NUM!	#NUM!	#NUM!
															#NUM!	4.41214	4.24755	3.14382	6.09858	2.8804	#NUM!	-0.371329	0.871835	1.67463	0.275011	3.09255	#NUM!	#NUM!	#NUM!
															#NUM!	4.41214	4.24755	3.14382	6.09858	2.8804	#NUM!	-0.371329	0.871835	1.67463	0.275011	3.09255	#NUM!	#NUM!	#NUM!
															#NUM!	4.41214	4.24755	3.14382	6.09858	2.8804	#NUM!	-0.371329	0.871835	1.67463	0.275011	3.09255	#NUM!	#NUM!	#NUM!
															#NUM!	4.41214	4.24755	3.14382	6.09858	2.8804	#NUM!	-0.371329	0.871835	1.67463	0.275011	3.09255	#NUM!	#NUM!	#NUM!
															#NUM!	4.41214	4.24755	3.14382	6.09858	2.8804	#NUM!	-0.371329	0.871835	1.67463	0.275011	3.09255	#NUM!	#NUM!	#NUM!
															#NUM!	4.41214	4.24755	3.14382	6.09858	2.8804	#NUM!	-0.371329	0.871835	1.67463	0.275011	3.09255	#NUM!	#NUM!	#NUM!
															#NUM!	4.41214	4.24755	3.14382	6.09858	2.8804	#NUM!	-0.371329	0.871835	1.67463	0.275011	3.09255	#NUM!	#NUM!	#NUM!
															#NUM!	4.41214	4.24755	3.14382	6.09858	2.8804	#NUM!	-0.371329	0.871835	1.67463	0.275011	3.09255	#NUM!	#NUM!	#NUM!
															#NUM!	4.41214	4.24755	3.14382	6.09858	2.8804	#NUM!	-0.371329	0.871835	1.67463	0.275011	3.09255	#NUM!	#NUM!	#NUM!
															#NUM!	4.41214	4.24755	3.14382	6.09858	2.8804	#NUM!	-0.371329	0.871835	1.67463	0.275011	3.09255	#NUM!	#NUM!	#NUM!
															#NUM!	4.41214	4.24755	3.14382	6.09858	2.8804	#NUM!	-0.371329	0.871835	1.67463	0.275011	3.09255	#NUM!	#NUM!	#NUM!
															#NUM!	4.41214	4.24755	3.14382	6.09858	2.8804	#NUM!	-0.371329	0.871835	1.67463	0.275011	3.09255	#NUM!	#NUM!	#NUM!
															#NUM!	4.41214	4.24755	3.14382	6.09858	2.8804	#NUM!	-0.371329	0.871835	1.67463	0.275011	3.09255	#NUM!	#NUM!	#NUM!
															#NUM!	4.41214	4.24755	3.14382	6.09858	2.8804	#NUM!	-0.371329	0.871835	1.67463	0.275011	3.09255	#NUM!	#NUM!	#NUM!
															#NUM!	4.41214	4.24755	3.14382	6.09858	2.8804	#NUM!	-0.371329	0.871835	1.67463	0.275011	3.09255	#NUM!	#NUM!	#NUM!
															#NUM!	4.41214	4.24755	3.14382	6.09858	2.8804	#NUM!	-0.371329	0.871835	1.67463	0.275011	3.09255	#NUM!	#NUM!	#NUM!
															#NUM!	4.41214	4.24755	3.14382	6.09858	2.8804	#NUM!	-0.371329	0.871835	1.67463	0.275011	3.09255	#NUM!	#NUM!	#NUM!
															#NUM!	4.41214	4.24755	3.14382	6.09858	2.8804	#NUM!	-0.371329	0.871835	1.67463	0.275011	3.09255	#NUM!	#NUM!	#NUM!
															#NUM!	4.41214	4.24755	3.14382	6.09858	2.8804	#NUM!	-0.371329	0.871835	1.67463	0.275011	3.09255	#NUM!	#NUM!	#NUM!
															#NUM!	4.41214	4.24755	3.14382	6.09858	2.8804	#NUM!	-0.371329	0.871835	1.67463	0.275011	3.09255	#NUM!	#NUM!	#NUM!
															#NUM!	4.41214	4.24755	3.14382	6.09858	2.8804	#NUM!	-0.371329	0.871835	1.67463	0.275011	3.09255	#NUM!	#NUM!	#NUM!
															#NUM!	4.41214	4.24755	3.14382	6.09858	2.8804	#NUM!	-0.371329	0.871835	1.67463	0.275011	3.09255	#NUM!	#NUM!	#NUM!
															#NUM!	4.41214	4.24755	3.14382	6.09858	2.8804	#NUM!	-0.371329	0.871835	1.67463	0.275011	3.09255	#NUM!	#NUM!	#NUM!
															#NUM!	4.41214	4.24755	3.14382	6.09858	2.8804	#NUM!	-0.371329	0.871835	1.67463	0.275011	3.09255	#NUM!	#NUM!	#NUM!
															#NUM!	4.41214	4.24755	3.14382	6.09858	2.8804	#NUM!	-0.371329	0.871835	1.67463	0.275011	3.09255	#NUM!	#NUM!	#NUM!
															#NUM!	4.41214	4.24755	3.14382	6.09858	2.8804	#NUM!	-0.371329	0.871835	1.67463	0.275011	3.09255	#NUM!	#NUM!	#NUM!
															#NUM!	4.41214	4.24755	3.14382	6.09858	2.8804	#NUM!	-0.371329	0.871835	1.67463	0.275011	3.09255	#NUM!	#NUM!	#NUM!
															#NUM!	4.41214	4.24755	3.14382	6.09858	2.8804	#NUM!	-0.371329	0.871835	1.67463	0.275011	3.09255	#NUM!	#NUM!	#NUM!
															#NUM!	4.41214	4.24755	3.14382	6.09858	2.8804	#NUM!	-0.371329	0.871835	1.67463	0.275011	3.09255	#NUM!	#NUM!	#NUM!
															#NUM!	4.41214	4.24755	3.14382	6.09858	2.8804	#NUM!	-0.371329	0.871835	1.67463	0.275011	3.09255	#NUM!	#NUM!	#NUM!
															#NUM!	4.41214	4.24755	3.14382	6.09858	2.8804	#NUM!	-0.371329	0.871835	1.67463	0.275011	3.09255	#NUM!	#NUM!	#NUM!
															#NUM!	4.41214	4.24755	3.14382	6.09858	2.8804	#NUM!	-0.371329	0.871835	1.67463	0.275011	3.09255	#NUM!	#NUM!	#NUM!
															#NUM!	4.41214	4.24755	3.14382	6.09858	2.8804	#NUM!	-0.371329	0.871835	1.67463	0.275011	3.09255	#NUM!	#NUM!	#NUM!
															#NUM!	4.41214	4.24755	3.14382	6.09858	2.8804	#NUM!	-0.371329	0.871835	1.67463	0.275011	3.09255	#NUM!	#NUM!	#NUM!
															#NUM!	4.41214	4.24755	3.14382	6.09858	2.8804	#NUM!	-0.371329	0.871835	1.67463	0.275011	3.09255	#NUM!	#NUM!	#NUM!
															#NUM!	4.41214	4.24755	3.14382	6.09858	2.8804	#NUM!	-0.371329	0.871835	1.67463	0.275011	3.09255	#NUM!	#NUM!	#NUM!
															#NUM!	4.41214	4.24755	3.14382	6.09858	2.8804	#NUM!	-0.371329	0.871835	1.67463	0.275011	3.09255	#NUM!	#NUM!	#NUM!
															#NUM!	4.41214	4.24755	3.14382	6.09858	2.8804	#NUM!	-0.371329	0.871835	1.67463	0.275011	3.09255	#NUM!	#NUM!	#NUM!
															#NUM!	4.41214	4.24755	3.14382	6.09858	2.8804	#NUM!	-0.371329	0.871835	1.67463	0.275011	3.09255	#NUM!	#NUM!	#NUM!
															#NUM!	4.41214	4.24755	3.14382	6.09858	2.8804	#NUM!	-0.371329	0.871835	1.67463	0.275011	3.09255	#NUM!	#NUM!	#NUM!
															#NUM!	4.41214	4.24755	3.14382	6.09858	2.8804	#NUM!	-0.371329	0.871835	1.67463	0.275011	3.09255	#NUM!	#NUM!	#NUM!
															#NUM!	4.41214	4.24755	3.14382	6.09858	2.8804	#NUM!	-0.371329	0.871835	1.67463	0.275011	3.09255	#NUM!	#NUM!	#NUM!
															#NUM!	4.41214	4.24755	3.14382	6.09858	2.8804	#NUM!	-0.371329	0.871835	1.67463	0.275011	3.09255	#NUM!	#NUM!	#NUM!
															#NUM!	4.41214	4.24755	3.14382	6.09858	2.8804	#NUM!	-0.371329	0.871835	1.67463	0.275011	3.09255	#NUM!	#NUM!	#NUM!
															#NUM!	4.41214	4.24755	3.14382	6.09858	2.8804	#NUM!	-0.371329	0.871835	1.67463	0.275011	3.09255	#NUM!	#NUM!	#NUM!
															#NUM!	4.41214	4.24755	3.14382	6.09858	2.8804	#NUM!	-0.371329	0.871835	1.67463	0.275011	3.09255	#NUM!	#NUM!	#NUM!
															#NUM!	4.41214	4.24755	3.14382	6.09858	2.8804	#NUM!	-0.371329	0.871835	1.67463	0.275011	3.09255	#NUM!	#NUM!	#NUM!
															#NUM!	4.41214	4.24755	3.14382	6.09858	2.8804	#NUM!	-0.371329	0.871835	1.67463	0.275011	3.09255	#NUM!	#NUM!	#NUM!
															#NUM!	4.41214	4.24755	3.14382	6.09858	2.8804	#NUM!	-0.371329	0.871835	1.67463	0.275011	3.09255	#NUM!	#NUM!	#NUM!
															#NUM!	4.41214	4.24755	3.14382	6.09858	2.8804	#NUM!	-0.371329	0.871835	1.67463	0.275011	3.09255	#NUM!	#NUM!	#NUM!
															#NUM!	4.41214	4.24755	3.14382	6.09858	2.8804	#NUM!	-0.371329	0.871835	1.67463	0.275011	3.09255	#NUM!	#NUM!	#NUM!
															#NUM!	4.41214	4.24755	3.14382	6.09858	2.8804	#NUM!	-0.371329	0.871835	1.67463	0.275011	3.09255	#NUM!	#NUM!	#NUM!
															#NUM!	4.41214	4.24755	3.14382	6.09858	2.8804	#NUM!	-0.371329	0.871835	1.67463	0.275011	3.09255	#NUM!	#NUM!	#NUM!
															#NUM!	4.41214	4.24755	3.14382	6.09858	2.8804	#NUM!	-0.371329	0.871835	1.67463	0.275011	3.09255	#NUM!	#NUM!	#NUM!
															#NUM!	4.41214	4.24755	3.14382	6.09858	2.8804	#NUM!	-0.371329	0.871835	1.67463	0.275011	3.09255	#NUM!	#NUM!	#NUM!
															#NUM!	4.41214	4.24755	3.14382	6.09858	2.8804	#NUM!	-0.371329	0.871835	1.67463	0.275011	3.09255	#NUM!	#NUM!	#NUM!
															#NUM!	4.41214	4.24755	3.14382	6.09858	2.8804	#NUM!	-0.371329	0.871835	1.67463	0.275011	3.09255	#NUM!	#NUM!	#NUM!
															#NUM!	4.41214	4.24755	3.14382	6.09858	2.8804	#NUM!	-0.371329	0.871835	1.67463	0.275011	3.09255	#NUM!	#NUM!	#NUM!
															#NUM!	4.41214	4.24755	3.14382	6.09858	2.8804	#NUM!	-0.371329	0.871835	1.67463	0.275011	3.09255	#NUM!	#NUM!	#NUM!
															#NUM!	4.41214	4.24755	3.14382	6.09858	2.8804	#NUM!	-0.371329	0.871835	1.67463	0.275011	3.09255	#NUM!	#NUM!	#NUM!
															#NUM!	4.41214	4.24755	3.14382	6.09858	2.8804	#NUM!	-0.371329	0.871835	1.67463	0.275011	3.09255	#NUM!	#NUM!	#NUM!
															#NUM!	4.41214	4.24755	3.14382	6.09858	2.8804	#NUM!	-0.371329	0.871835	1.67463	0.275011	3.09255	#NUM!	#NUM!	#NUM!
															#NUM!	4.41214	4.24755	3.14382	6.09858	2.8804	#NUM!	-0.371329	0.871835	1.67463	0.275011	3.09255	#NUM!	#NUM!	#NUM!
															#NUM!	4.41214	4.24755	3.14382	6.09858	2.8804	#NUM!	-0.371329	0.871835	1.67463	0.275011	3.09255	#NUM!	#NUM!	#NUM!
															#NUM!	4.41214	4.24755	3.14382	6.09858	2.8804	#NUM!	-0.371329	0.871835	1.67463	0.275011	3.09255	#NUM!	#NUM!	#NUM!
															#NUM!	4.41214	4.24755	3.14382	6.09858	2.8804	#NUM!	-0.371329	0.871835	1.67463	0.275011	3.09255	#NUM!	#NUM!	#NUM!
															#NUM!	4.41214	4.24755	3.14382	6.09858	2.8804	#NUM!	-0.371329	0.871835	1.67463	0.275011	3.09255	#NUM!	#NUM!	#NUM!
															#NUM!	4.41214	4.24755	3.14382	6.09858	2.8804	#NUM!	-0.371329	0.871835	1.67463	0.275011	3.09255	#NUM!	#NUM!	#NUM!
															#NUM!	4.41214	4.24755	3.14382	6.09858	2.8804	#NUM!	-0.371329	0.871835	1.67463	0.275011	3.09255	#NUM!	#NUM!	#NUM!
															#NUM!	4.41214	4.24755	3.14382	6.09858	2.8804	#NUM!	-0.371329	0.871835	1.67463	0.275011	3.09255	#NUM!	#NUM!	#NUM!
															#NUM!	4.41214	4.24755	3.14382	6.09858	2.8804	#NUM!	-0.371329	0.871835	1.67463	0.275011	3.09255	#NUM!	#NUM!	#NUM!
															#NUM!	4.41214	4.24755	3.14382	6.09858	2.8804	#NUM!	-0.371329	0.871835	1.67463	0.275011	3.09255	#NUM!	#NUM!	#NUM!
															#NUM!	4.41214	4.24755	3.14382	6.09858	2.8804	#NUM!	-0.371329	0.871835	1.67463	0.275011	3.09255	#NUM!	#NUM!	#NUM!
															#NUM!	4.41214	4.24755	3.14382	6.09858	2.8804	#NUM!	-0.371329	0.871835	1.67463	0.275011	3.09255	#NUM!	#NUM!	#NUM!
															#NUM!	4.41214	4.24755	3.14382	6.09858	2.8804	#NUM!	-0.371329	0.871835	1.67463	0.275011	3.09255	#NUM!	#NUM!	#NUM!
															#NUM!	4.41214	4.24755	3.14382	6.09858	2.8804	#NUM!	-0.371329	0.871835	1.67463	0.275011	3.09255	#NUM!	#NUM!	#NUM!
															#NUM!	4.41214	4.24755	3.14382	6.09858	2.8804	#NUM!	-0.371329	0.871835	1.67463	0.275011	3.09255	#NUM!	#NUM!	#NUM!
															#NUM!	4.41214	4.24755	3.14382	6.09858	2.8804	#NUM!	-0.371329	0.871835	1.67463	0.275011	3.09255	#NUM!	#NUM!	#NUM!
															#NUM!	4.41214	4.24755	3.14382	6.09858	2.8804	#NUM!	-0.371329	0.871835	1.67463	0.275011	3.09255	#NUM!	#NUM!	#NUM!
															#NUM!	4.41214	4.24755	3.14382	6.09858	2.8804	#NUM!	-0.371329	0.871835	1.67463	0.275011	3.09255	#NUM!	#NUM!	#NUM!
															#NUM!	4.41214	4.24755	3.14382	6.09858	2.8804	#NUM!	-0.371329	0.871835	1.67463	0.275011	3.09255	#NUM!	#NUM!	#NUM!
															#NUM!	4.41214	4.24755	3.14382	6.09858	2.8804	#NUM!	-0.371329	0.871835	1.67463	0.275011	3.09255	#NUM!	#NUM!	#NUM!
															#NUM!	4.41214	4.24755	3.14382	6.09858	2.8804	#NUM!	-0.371329	0.871835	1.67463	0.275011	3.09255	#NUM!	#NUM!	#NUM!
															#NUM!	4.41214	4.24755	3.14382	6.09858	2.8804	#NUM!	-0.371329	0.871835	1.67463	0.275011	3.09255	#NUM!	#NUM!	#NUM!
															#NUM!	4.41214	4.24755	3.14382	6.09858	2.8804	#NUM!	-0.371329	0.871835	1.67463	0.275011	3.09255	#NUM!	#NUM!	#NUM!
															#NUM!	4.41214	4.24755	3.14382	6.09858	2.8804	#NUM!	-0.371329	0.871835	1.67463	0.275011	3.09255	#NUM!	#NUM!	#NUM!
															#NUM!	4.41214	4.24755	3.14382	6.09858	2.8804	#NUM!	-0.371329	0.871835	1.67463	0.275011	3.09255	#NUM!	#NUM!	#NUM!
															#NUM!	4.41214	4.24755	3.14382	6.09858	2.8804	#NUM!	-0.371329	0.871835	1.67463	0.275011	3.09255	#NUM!	#NUM!	#NUM!
															#NUM!	4.41214	4.24755	3.14382	6.09858	2.8804	#NUM!	-0.371329	0.871835	1.67463	0.275011	3.09255	#NUM!	#NUM!	#NUM!
															#NUM!	4.41214	4.24755	3.14382	6.09858	2.8804	#NUM!	-0.371329	0.871835	1.67463	0.275011	3.09255	#NUM!	#NUM!	#NUM!
															#NUM!	4.41214	4.24755	3.14382	6.09858	2.8804	#NUM!	-0.371329	0.871835	1.67463	0.275011	3.09255	#NUM!	#NUM!	#NUM!
															#NUM!	4.41214	4.24755	3.14382	6.09858	2.8804	#NUM!	-0.371329	0.871835	1.67463	0.275011	3.09255	#NUM!	#NUM!	#NUM!
															#NUM!	4.41214	4.24755	3.14382	6.09858	2.8804	#NUM!	-0.371329	0.871835	1.67463	0.275011	3.09255	#NUM!	#NUM!	#NUM!
															#NUM!	4.41214	4.24755	3.14382	6.09858	2.8804	#NUM!	-0.371329	0.871835	1.67463	0.275011	3.09255	#NUM!	#NUM!	#NUM!
															#NUM!	4.41214	4.24755	3.14382	6.09858	2.8804	#NUM!	-0.371329	0.871835	1.67463	0.275011	3.09255	#NUM!	#NUM!	#NUM!
															#NUM!	4.41214	4.24755	3.14382	6.09858	2.8804	#NUM!	-0.371329	0.871835	1.67463	0.275011	3.09255	#NUM!	#NUM!	#NUM!
															#NUM!	4.41214	4.24755	3.14382	6.09858	2.8804	#NUM!	-0.371329	0.871835	1.67463	0.275011	3.09255	#NUM!	#NUM!	#NUM!
															#NUM!	4.41214	4.24755	3.14382	6.09858	2.8804	#NUM!	-0.371329	0.871835	1.67463	0.275011	3.09255	#NUM!	#NUM!	#NUM!
															#NUM!	4.41214	4.24755	3.14382	6.09858	2.8804	#NUM!	-0.371329	0.871835	1.67463	0.275011	3.09255	#NUM!	#NUM!	#NUM!
															#NUM!	4.41214	4.24755	3.14382	6.09858	2.8804	#NUM!	-0.371329	0.871835	1.67463	0.275011	3.09255	#NUM!	#NUM!	#NUM!
															#NUM!	4.41214	4.24755	3.14382	6.09858	2.8804	#NUM!	-0.371329	0.871835	1.67463	0.275011	3.09255	#NUM!	#NUM!	#NUM!
															#NUM!	4.41214	4.24755	3.14382	6.09858	2.8804	#NUM!	-0.371329	0.871835	1.67463	0.275011	3.09255	#NUM!	#NUM!	#NUM!
															#NUM!	4.41214	4.24755	3.14382	6.09858	2.8804	#NUM!	-0.371329	0.871835	1.67463	0.275011	3.09255	#NUM!	#NUM!	#NUM!
															#NUM!	4.41214	4.24755	3.14382	6.09858	2.8804	#NUM!	-0.371329	0.871835	1.67463	0.275011	3.09255	#NUM!	#NUM!	#NUM!
															#NUM!	4.41214	4.24755	3.14382	6.09858	2.8804	#NUM!	-0.371329	0.871835	1.67463	0.275011	3.09255	#NUM!	#NUM!	#NUM!
															#NUM!	4.41214	4.24755	3.14382	6.09858	2.8804	#NUM!	-0.371329	0.871835	1.67463	0.275011	3.09255	#NUM!	#NUM!	#NUM!
															#NUM!	4.41214	4.24755	3.14382	6.09858	2.8804	#NUM!	-0.371329	0.871835	1.67463	0.275011	3.09255	#NUM!	#NUM!	#NUM!
															#NUM!	4.41214	4.24755	3.14382	6.09858	2.8804	#NUM!	-0.371329	0.871835	1.67463	0.275011	3.09255	#NUM!	#NUM!	#NUM!
															#NUM!	4.41214	4.24755	3.14382	6.09858	2.8804	#NUM!	-0.371329	0.871835	1.67463	0.275011	3.09255	#NUM!	#NUM!	#NUM!
															#NUM!	4.41214	4.24755	3.14382	6.09858	2.8804	#NUM!	-0.371329	0.871835	1.67463	0.275011	3.09255	#NUM!	#NUM!	#NUM!
															#NUM!	4.41214	4.24755	3.14382	6.09858	2.8804	#NUM!	-0.371329	0.871835	1.67463	0.275011	3.09255	#NUM!	#NUM!	#NUM!
															#NUM!	4.41214	4.24755	3.14382	6.09858	2.8804	#NUM!	-0.371329	0.871835	1.67463	0.275011	3.09255	#NUM!	#NUM!	#NUM!
															#NUM!	4.41214	4.24755	3.14382	6.09858	2.8804	#NUM!	-0.371329	0.871835	1.67463	0.275011	3.09255	#NUM!	#NUM!	#NUM!
															#NUM!	4.41214	4.24755	3.14382	6.09858	2.8804	#NUM!	-0.371329	0.871835	1.67463	0.275011	3.09255	#NUM!	#NUM!	#NUM!
															#NUM!	4.41214	4.24755	3.14382	6.09858	2.8804	#NUM!	-0.371329	0.871835	1.67463	0.275011	3.09255	#NUM!	#NUM!	#NUM!
															#NUM!	4.41214	4.24755	3.14382	6.09858	2.8804	#NUM!	-0.371329	0.871835	1.67463	0.275011	3.09255	#NUM!	#NUM!	#NUM!
															#NUM!	4.41214	4.24755	3.14382	6.09858	2.8804	#NUM!	-0.371329	0.871835	1.67463	0.275011	3.09255	#NUM!	#NUM!	#NUM!
															#NUM!	4.41214	4.24755	3.14382	6.09858	2.8804	#NUM!	-0.371329	0.871835	1.67463	0.275011	3.09255	#NUM!	#NUM!	#NUM!
															#NUM!	4.41214	4.24755	3.14382	6.09858	2.8804	#NUM!	-0.371329	0.871835	1.67463	0.275011	3.09255	#NUM!	#NUM!	#NUM!
															#NUM!	4.41214	4.24755	3.14382	6.09858	2.8804	#NUM!	-0.371329	0.871835	1.67463	0.275011	3.09255	#NUM!	#NUM!	#NUM!
															#NUM!	4.41214	4.24755	3.14382	6.09858	2.8804	#NUM!	-0.371329	0.871835	1.67463	0.275011	3.09255	#NUM!	#NUM!	#NUM!
															#NUM!	4.41214	4.24755	3.14382	6.09858	2.8804	#NUM!	-0.371329	0.871835	1.67463	0.275011	3.09255	#NUM!	#NUM!	#NUM!
															#NUM!	4.41214	4.24755	3.14382	6.09858	2.8804	#NUM!	-0.371329	0.871835	1.67463	0.275011	3.09255	#NUM!	#NUM!	#NUM!
															#NUM!	4.41214	4.24755	3.14382	6.09858	2.8804	#NUM!	-0.371329	0.871835	1.67463	0.275011	3.09255	#NUM!	#NUM!	#NUM!
															#NUM!	4.41214	4.24755	3.14382	6.09858	2.8804	#NUM!	-0.371329	0.871835	1.67463	0.275011	3.09255	#NUM!	#NUM!	#NUM!
															#NUM!	4.41214	4.24755	3.14382	6.09858	2.8804	#NUM!	-0.371329	0.871835	1.67463	0.275011	3.09255	#NUM!	#NUM!	#NUM!
															#NUM!	4.41214	4.24755	3.14382	6.09858	2.8804	#NUM!	-0.371329	0.871835	1.67463	0.275011	3.09255	#NUM!	#NUM!	#NUM!
															#NUM!	4.41214	4.24755	3.14382	6.09858	2.8804	#NUM!	-0.371329	0.871835	1.67463	0.275011	3.09255	#NUM!	#NUM!	#NUM!
															#NUM!	4.41214	4.24755	3.14382	6.09858	2.8804	#NUM!	-0.371329	0.871835	1.67463	0.275011	3.09255	#NUM!	#NUM!	#NUM!
															#NUM!	4.41214	4.24755	3.14382	6.09858	2.8804	#NUM!	-0.371329	0.871835	1.67463	0.275011	3.09255	#NUM!	#NUM!	#NUM!
															#NUM!	4.41214	4.24755	3.14382	6.09858	2.8804	#NUM!	-0.371329	0.871835	1.67463	0.275011	3.09255	#NUM!	#NUM!	#NUM!
															#NUM!	4.41214	4.24755	3.14382	6.09858	2.8804	#NUM!	-0.371329	0.871835	1.67463	0.275011	3.09255	#NUM!	#NUM!	#NUM!
															#NUM!	4.41214	4.24755	3.14382	6.09858	2.8804	#NUM!	-0.371329	0.871835	1.67463	0.275011	3.09255	#NUM!	#NUM!	#NUM!
															#NUM!	4.41214	4.24755	3.14382	6.09858	2.8804	#NUM!	-0.371329	0.871835	1.67463	0.275011	3.09255	#NUM!	#NUM!	#NUM!
															#NUM!	4.41214	4.24755	3.14382	6.09858	2.8804	#NUM!	-0.371329	0.871835	1.67463	0.275011	3.09255	#NUM!	#NUM!	#NUM!
															#NUM!	4.41214	4.24755	3.14382	6.09858	2.8804	#NUM!	-0.371329	0.871835	1.67463	0.275011	3.09255	#NUM!	#NUM!	#NUM!
															#NUM!	4.41214	4.24755	3.14382	6.09858	2.8804	#NUM!	-0.371329	0.871835	1.67463	0.275011	3.09255	#NUM!	#NUM!	#NUM!
															#NUM!	4.41214	4.24755	3.14382	6.09858	2.8804	#NUM!	-0.371329	0.871835	1.67463	0.275011	3.09255	#NUM!	#NUM!	#NUM!
															#NUM!	4.41214	4.24755	3.14382	6.09858	2.8804	#NUM!	-0.371329	0.871835	1.67463	0.275011	3.09255	#NUM!	#NUM!	#NUM!
															#NUM!	4.41214	4.24755	3.14382	6.09858	2.8804	#NUM!	-0.371329	0.871835	1.67463	0.275011	3.09255	#NUM!	#NUM!	#NUM!
															#NUM!	4.41214	4.24755	3.14382	6.09858	2.8804	#NUM!	-0.371329	0.871835	1.67463	0.275011	3.09255	#NUM!	#NUM!	#NUM!
															#NUM!	4.41214	4.24755	3.14382	6.09858	2.8804	#NUM!	-0.371329	0.871835	1.67463	0.275011	3.09255	#NUM!	#NUM!	#NUM!
															#NUM!	4.41214	4.24755	3.14382	6.09858	2.8804	#NUM!	-0.371329	0.871835	1.67463	0.275011	3.09255	#NUM!	#NUM!	#NUM!
															#NUM!	4.41214	4.24755	3.14382	6.09858	2.8804	#NUM!	-0.371329	0.871835	1.67463	0.275011	3.09255	#NUM!	#NUM!	#NUM!
															#NUM!	4.41214	4.24755	3.14382	6.09858	2.8804	#NUM!	-0.371329	0.871835	1.67463	0.275011	3.09255	#NUM!	#NUM!	#NUM!
															#NUM!	4.41214	4.24755	3.14382	6.09858	2.8804	#NUM!	-0.371329	0.871835	1.67463	0.275011	3.09255	#NUM!	#NUM!	#NUM!
															#NUM!	4.41214	4.24755	3.14382	6.09858	2.8804	#NUM!	-0.371329	0.871835	1.67463	0.275011	3.09255	#NUM!	#NUM!	#NUM!
															#NUM!	4.41214	4.24755	3.14382	6.09858	2.8804	#NUM!	-0.371329	0.871835	1.67463	0.275011	3.09255	#NUM!	#NUM!	#NUM!
															#NUM!	4.41214	4.24755	3.14382	6.09858	2.8804	#NUM!	-0.371329	0.871835	1.67463	0.275011	3.09255	#NUM!	#NUM!	#NUM!
															#NUM!	4.41214	4.24755	3.14382	6.09858	2.8804	#NUM!	-0.371329	0.871835	1.67463	0.275011	3.09255	#NUM!	#NUM!	#NUM!
															#NUM!	4.41214	4.24755	3.14382	6.09858	2.8804	#NUM!	-0.371329	0.871835	1.67463	0.275011	3.09255	#NUM!	#NUM!	#NUM!
															#NUM!	4.41214	4.24755	3.14382	6.09858	2.8804	#NUM!	-0.371329	0.871835	1.67463	0.275011	3.09255	#NUM!	#NUM!	#NUM!
															#NUM!	4.41214	4.24755	3.14382	6.09858	2.8804	#NUM!	-0.371329	0.871835	1.67463	0.275011	3.09255	#NUM!	#NUM!	#NUM!
															#NUM!	4.41214	4.24755	3.14382	6.09858	2.8804	#NUM!	-0.371329	0.871835	1.67463	0.275011	3.09255	#NUM!	#NUM!	#NUM!
															#NUM!	4.41214	4.24755	3.14382	6.09858	2.8804	#NUM!	-0.371329	0.871835	1.67463	0.275011	3.09255	#NUM!	#NUM!	#NUM!
															#NUM!	4.41214	4.24755	3.14382	6.09858	2.8804	#NUM!	-0.371329	0.871835	1.67463	0.275011	3.09255	#NUM!	#NUM!	#NUM!
															#NUM!	4.41214	4.24755	3.14382	6.09858	2.8804	#NUM!	-0.371329	0.871835	1.67463	0.275011	3.09255	#NUM!	#NUM!	#NUM!
															#NUM!	4.41214	4.24755	3.14382	6.09858	2.8804	#NUM!	-0.371329	0.871835	1.67463	0.275011	3.09255	#NUM!	#NUM!	#NUM!
															#NUM!	4.41214	4.24755	3.14382	6.09858	2.8804	#NUM!	-0.371329	0.871835	1.67463	0.275011	3.09255	#NUM!	#NUM!	#NUM!
															#NUM!	4.41214	4.24755	3.14382	6.09858	2.8804	#NUM!	-0.371329	0.871835	1.67463	0.275011	3.09255	#NUM!	#NUM!	#NUM!
															#NUM!	4.41214	4.24755	3.14382	6.09858	2.8804	#NUM!	-0.371329	0.871835	1.67463	0.275011	3.09255	#NUM!	#NUM!	#NUM!
															#NUM!	4.41214	4.24755	3.14382	6.09858	2.8804	#NUM!	-0.371329	0.871835	1.67463	0.275011	3.09255	#NUM!	#NUM!	#NUM!
															#NUM!	4.41214	4.24755	3.14382	6.09858	2.8804	#NUM!	-0.371329	0.871835	1.67463	0.275011	3.09255	#NUM!	#NUM!	#NUM!
															#NUM!	4.41214	4.24755	3.14382	6.09858	2.8804	#NUM!	-0.371329	0.871835	1.67463	0.275011	3.09255	#NUM!	#NUM!	#NUM!
															#NUM!	4.41214	4.24755	3.14382	6.09858	2.8804	#NUM!	-0.371329	0.871835	1.67463	0.275011	3.09255	#NUM!	#NUM!	#NUM!
															#NUM!	4.41214	4.24755	3.14382	6.09858	2.8804	#NUM!	-0.371329	0.871835	1.67463	0.275011	3.09255	#NUM!	#NUM!	#NUM!
															#NUM!	4.41214	4.24755	3.14382	6.09858	2.8804	#NUM!	-0.371329	0.871835	1.67463	0.275011	3.09255	#NUM!	#NUM!	#NUM!
															#NUM!	4.41214	4.24755	3.14382	6.09858	2.8804	#NUM!	-0.371329	0.871835	1.67463	0.275011	3.09255	#NUM!	#NUM!	#NUM!
															#NUM!	4.41214	4.24755	3.14382	6.09858	2.8804	#NUM!	-0.371329	0.871835	1.67463	0.275011	3.09255	#NUM!	#NUM!	#NUM!
															#NUM!	4.41214	4.24755	3.14382	6.09858	2.8804	#NUM!	-0.371329	0.871835	1.67463	0.275011	3.09255	#NUM!	#NUM!	#NUM!
															#NUM!	4.41214	4.24755	3.14382	6.09858	2.8804	#NUM!	-0.371329	0.871835	1.67463	0.275011	3.09255	#NUM!	#NUM!	#NUM!
															#NUM!	4.41214	4.24755	3.14382	6.09858	2.8804	#NUM!	-0.371329	0.871835	1.67463	0.275011	3.09255	#NUM!	#NUM!	#NUM!
															#NUM!	4.41214	4.24755	3.14382	6.09858	2.8804	#NUM!	-0.371329	0.871835	1.67463	0.275011	3.09255	#NUM!	#NUM!	#NUM!
															#NUM!	4.41214	4.24755	3.14382	6.09858	2.8804	#NUM!	-0.371329	0.871835	1.67463	0.275011	3.09255	#NUM!	#NUM!	#NUM!
															#NUM!	4.41214	4.24755	3.14382	6.09858	2.8804	#NUM!	-0.371329	0.871835	1.67463	0.275011	3.09255	#NUM!	#NUM!	#NUM!
															#NUM!	4.41214	4.24755	3.14382	6.09858	2.8804	#NUM!	-0.371329	0.871835	1.67463	0.275011	3.09255	#NUM!	#NUM!	#NUM!
															#NUM!	4.41214	4.24755	3.14382	6.09858	2.8804	#NUM!	-0.371329	0.871835	1.67463	0.275011	3.09255	#NUM!	#NUM!	#NUM!
															#NUM!	4.41214	4.24755	3.14382	6.09858	2.8804	#NUM!	-0.371329	0.871835	1.67463	0.275011	3.09255	#NUM!	#NUM!	#NUM!
															#NUM!	4.41214	4.24755	3.14382	6.09858	2.8804	#NUM!	-0.371329	0.871835	1.67463	0.275011	3.09255	#NUM!	#NUM!	#NUM!
															#NUM!	4.41214	4.24755	3.14382	6.09858	2.8804	#NUM!	-0.371329	0.871835	1.67463	0.275011	3.09255	#NUM!	#NUM!	#NUM!
															#NUM!	4.41214	4.24755	3.14382	6.09858	2.8804	#NUM!	-0.371329	0.871835	1.67463	0.275011	3.09255	#NUM!	#NUM!	#NUM!
															#NUM!	4.41214	4.24755	3.14382	6.09858	2.8804	#NUM!	-0.371329	0.871835	1.67463	0.275011	3.09255	#NUM!	#NUM!	#NUM!
															#NUM!	4.41214	4.24755	3.14382	6.09858	2.8804	#NUM!	-0.371329	0.871835	1.67463	0.275011	3.09255	#NUM!	#NUM!	#NUM!
															#NUM!	4.41214	4.24755	3.14382	6.09858	2.8804	#NUM!	-0.371329	0.871835	1.67463	0.275011	3.09255	#NUM!	#NUM!	#NUM!
															#NUM!	4.41214	4.24755	3.14382	6.09858	2.8804	#NUM!	-0.371329	0.871835	1.67463	0.275011	3.09255	#NUM!	#NUM!	#NUM!
															#NUM!	4.41214	4.24755	3.14382	6.09858	2.8804	#NUM!	-0.371329	0.871835	1.67463	0.275011	3.09255	#NUM!	#NUM!	#NUM!
															#NUM!	4.41214	4.24755	3.14382	6.09858	2.8804	#NUM!	-0.371329	0.871835	1.67463	0.275011	3.09255	#NUM!	#NUM!	#NUM!
															#NUM!	4.41214	4.24755	3.14382	6.09858	2.8804	#NUM!	-0.371329	0.871835	1.67463	0.275011	3.09255	#NUM!	#NUM!	#NUM!
															#NUM!	4.41214	4.24755	3.14382	6.09858	2.8804	#NUM!	-0.371329	0.871835	1.67463	0.275011	3.09255	#NUM!	#NUM!	#NUM!
															#NUM!	4.41214	4.24755	3.14382	6.09858	2.8804	#NUM!	-0.371329	0.871835	1.67463	0.275011	3.09255	#NUM!	#NUM!	#NUM!
															#NUM!	4.41214	4.24755	3.14382	6.09858	2.8804	#NUM!	-0.371329	0.871835	1.67463	0.275011	3.09255	#NUM!	#NUM!	#NUM!
															#NUM!	4.41214	4.24755	3.14382	6.09858	2.8804	#NUM!	-0.371329	0.871835	1.67463	0.275011	3.09255	#NUM!	#NUM!	#NUM!
															#NUM!	4.41214	4.24755	3.14382	6.09858	2.8804	#NUM!	-0.371329	0.871835	1.67463	0.275011	3.09255	#NUM!	#NUM!	#NUM!
															#NUM!	4.41214	4.24755	3.14382	6.09858	2.8804	#NUM!	-0.371329	0.871835	1.67463	0.275011	3.09255	#NUM!	#NUM!	#NUM!
															#NUM!	4.41214	4.24755	3.14382	6.09858	2.8804	#NUM!	-0.371329	0.871835	1.67463	0.275011	3.09255	#NUM!	#NUM!	#NUM!
															#NUM!	4.41214	4.24755	3.14382	6.09858	2.8804	#NUM!	-0.371329	0.871835	1.67463	0.275011	3.09255	#NUM!	#NUM!	#NUM!
															#NUM!	4.41214	4.24755	3.14382	6.09858	2.8804	#NUM!	-0.371329	0.871835	1.67463	0.275011	3.09255	#NUM!	#NUM!	#NUM!
															#NUM!	4.41214	4.24755	3.14382	6.09858	2.8804	#NUM!	-0.371329	0.871835	1.67463	0.275011	3.09255	#NUM!	#NUM!	#NUM!
															#NUM!	4.41214	4.24755	3.14382	6.09858	2.8804	#NUM!	-0.371329	0.871835	1.67463	0.275011	3.09255	#NUM!	#NUM!	#NUM!
															#NUM!	4.41214	4.24755	3.14382	6.09858	2.8804	#NUM!	-0.371329	0.871835	1.67463	0.275011	3.09255	#NUM!	#NUM!	#NUM!
															#NUM!	4.41214	4.24755	3.14382	6.09858	2.8804	#NUM!	-0.371329	0.871835	1.67463	0.275011	3.09255	#NUM!	#NUM!	#NUM!
															#NUM!	4.41214	4.24755	3.14382	6.09858	2.8804	#NUM!	-0.371329	0.871835	1.67463	0.275011	3.09255	#NUM!	#NUM!	#NUM!
															#NUM!	4.41214	4.24755	3.14382	6.09858	2.8804	#NUM!	-0.371329	0.871835	1.67463	0.275011	3.09255	#NUM!	#NUM!	#NUM!
															#NUM!	4.41214	4.24755	3.14382	6.09858	2.8804	#NUM!	-0.371329	0.871835	1.67463	0.275011	3.09255	#NUM!	#NUM!	#NUM!
															#NUM!	4.41214	4.24755	3.14382	6.09858	2.8804	#NUM!	-0.371329	0.871835	1.67463	0.275011	3.09255	#NUM!	#NUM!	#NUM!
															#NUM!	4.41214	4.24755	3.14382	6.09858	2.8804	#NUM!	-0.371329	0.871835	1.67463	0.275011	3.09255	#NUM!	#NUM!	#NUM!
															#NUM!	4.41214	4.24755	3.14382	6.09858	2.8804	#NUM!	-0.371329	0.871835	1.67463	0.275011	3.09255	#NUM!	#NUM!	#NUM!
															#NUM!	4.41214	4.24755	3.14382	6.09858	2.8804	#NUM!	-0.371329	0.871835	1.67463	0.275011	3.09255	#NUM!	#NUM!	#NUM!
															#NUM!	4.41214	4.24755	3.14382	6.09858	2.8804	#NUM!	-0.371329	0.871835	1.67463	0.275011	3.09255	#NUM!	#NUM!	#NUM!
															#NUM!	4.41214	4.24755	3.14382	6.09858	2.8804	#NUM!	-0.371329	0.871835	1.67463	0.275011	3.09255	#NUM!	#NUM!	#NUM!
															#NUM!	4.41214	4.24755	3.14382	6.09858	2.8804	#NUM!	-0.371329	0.871835	1.67463	0.275011	3.09255	#NUM!	#NUM!	#NUM!
															#NUM!	4.41214	4.24755	3.14382	6.09858	2.8804	#NUM!	-0.371329	0.871835	1.67463	0.275011	3.09255	#NUM!	#NUM!	#NUM!
															#NUM!	4.41214	4.24755	3.14382	6.09858	2.8804	#NUM!	-0.371329	0.871835	1.67463	0.275011	3.09255	#NUM!	#NUM!	#NUM!
															#NUM!	4.41214	4.24755	3.14382	6.09858	2.8804	#NUM!	-0.371329	0.871835	1.67463	0.275011	3.09255	#NUM!	#NUM!	#NUM!
															#NUM!	4.41214	4.24755	3.14382	6.09858	2.8804	#NUM!	-0.371329	0.871835	1.67463	0.275011	3.09255	#NUM!	#NUM!	#NUM!
															#NUM!	4.41214	4.24755	3.14382	6.09858	2.8804	#NUM!	-0.371329	0.871835	1.67463	0.275011	3.09255	#NUM!	#NUM!	#NUM!
															#NUM!	4.41214	4.24755	3.14382	6.09858	2.8804	#NUM!	-0.371329	0.871835	1.67463	0.275011	3.09255	#NUM!	#NUM!	#NUM!
															#NUM!	4.41214	4.24755	3.14382	6.09858	2.8804	#NUM!	-0.371329	0.871835	1.67463	0.275011	3.09255	#NUM!	#NUM!	#NUM!
															#NUM!	4.41214	4.24755	3.14382	6.09858	2.8804	#NUM!	-0.371329	0.871835	1.67463	0.275011	3.09255	#NUM!	#NUM!	#NUM!
															#NUM!	4.41214	4.24755	3.14382	6.09858	2.8804	#NUM!	-0.371329	0.871835	1.67463	0.275011	3.09255	#NUM!	#NUM!	#NUM!
															#NUM!	4.41214	4.24755	3.14382	6.09858	2.8804	#NUM!	-0.371329	0.871835	1.67463	0.275011	3.09255	#NUM!	#NUM!	#NUM!
															#NUM!	4.41214	4.24755	3.14382	6.09858	2.8804	#NUM!	-0.371329	0.871835	1.67463	0.275011	3.09255	#NUM!	#NUM!	#NUM!
															#NUM!	4.41214	4.24755	3.14382	6.09858	2.8804	#NUM!	-0.371329	0.871835	1.67463	0.275011	3.09255	#NUM!	#NUM!	#NUM!
															#NUM!	4.41214	4.24755	3.14382	6.09858	2.8804	#NUM!	-0.371329	0.871835	1.67463	0.275011	3.09255	#NUM!	#NUM!	#NUM!
															#NUM!	4.41214	4.24755	3.14382	6.09858	2.8804	#NUM!	-0.371329	0.871835	1.67463	0.275011	3.09255	#NUM!	#NUM!	#NUM!
															#NUM!	4.41214	4.24755	3.14382	6.09858	2.8804	#NUM!	-0.371329	0.871835	1.67463	0.275011	3.09255	#NUM!	#NUM!	#NUM!
															#NUM!	4.41214	4.24755	3.14382	6.09858	2.8804	#NUM!	-0.371329	0.871835	1.67463	0.275011	3.09255	#NUM!	#NUM!	#NUM!
															#NUM!	4.41214	4.24755	3.14382	6.09858	2.8804	#NUM!	-0.371329	0.871835	1.67463	0.275011	3.09255	#NUM!	#NUM!	#NUM!
															#NUM!	4.41214	4.24755	3.14382	6.09858	2.8804	#NUM!	-0.371329	0.871835	1.67463	0.275011	3.09255	#NUM!	#NUM!	#NUM!
															#NUM!	4.41214	4.24755	3.14382	6.09858	2.8804	#NUM!	-0.371329	0.871835	1.67463	0.275011	3.09255	#NUM!	#NUM!	#NUM!
															#NUM!	4.41214	4.24755	3.14382	6.09858	2.8804	#NUM!	-0.371329	0.871835	1.67463	0.275011	3.09255	#NUM!	#NUM!	#NUM!
															#NUM!	4.41214	4.24755	3.14382	6.09858	2.8804	#NUM!	-0.371329	0.871835	1.67463	0.275011	3.09255	#NUM!	#NUM!	#NUM!
															#NUM!	4.41214	4.24755	3.14382	6.09858	2.8804	#NUM!	-0.371329	0.871835	1.67463	0.275011	3.09255	#NUM!	#NUM!	#NUM!
															#NUM!	4.41214	4.24755	3.14382	6.09858	2.8804	#NUM!	-0.371329	0.871835	1.67463	0.275011	3.09255	#NUM!	#NUM!	#NUM!
															#NUM!	4.41214	4.24755	3.14382	6.09858	2.8804	#NUM!	-0.371329	0.871835	1.67463	0.275011	3.09255	#NUM!	#NUM!	#NUM!
															#NUM!	4.41214	4.24755	3.14382	6.09858	2.8804	#NUM!	-0.371329	0.871835	1.67463	0.275011	3.09255	#NUM!	#NUM!	#NUM!
															#NUM!	4.41214	4.24755	3.14382	6.09858	2.8804	#NUM!	-0.371329	0.871835	1.67463	0.275011	3.09255	#NUM!	#NUM!	#NUM!
															#NUM!	4.41214	4.24755	3.14382	6.09858	2.8804	#NUM!	-0.371329	0.871835	1.67463	0.275011	3.09255	#NUM!	#NUM!	#NUM!
															#NUM!	4.41214	4.24755	3.14382	6.09858	2.8804	#NUM!	-0.371329	0.871835	1.67463	0.275011	3.09255	#NUM!	#NUM!	#NUM!
															#NUM!	4.41214	4.24755	3.14382	6.09858	2.8804	#NUM!	-0.371329	0.871835	1.67463	0.275011	3.09255	#NUM!	#NUM!	#NUM!
															#NUM!	4.41214	4.24755	3.14382	6.09858	2.8804	#NUM!	-0.371329	0.871835	1.67463	0.275011	3.09255	#NUM!	#NUM!	#NUM!
															#NUM!	4.41214	4.24755	3.14382	6.09858	2.8804	#NUM!	-0.371329	0.871835	1.67463	0.275011	3.09255	#NUM!	#NUM!	#NUM!
															#NUM!	4.41214	4.24755	3.14382	6.09858	2.8804	#NUM!	-0.371329	0.871835	1.67463	0.275011	3.09255	#NUM!	#NUM!	#NUM!
															#NUM!	4.41214	4.24755	3.14382	6.09858	2.8804	#NUM!	-0.371329	0.871835	1.67463	0.275011	3.09255	#NUM!	#NUM!	#NUM!
															#NUM!	4.41214	4.24755	3.14382	6.09858	2.8804	#NUM!	-0.371329	0.871835	1.67463	0.275011	3.09255	#NUM!	#NUM!	#NUM!
															#NUM!	4.41214	4.24755	3.14382	6.09858	2.8804	#NUM!	-0.371329	0.871835	1.67463	0.275011	3.09255	#NUM!	#NUM!	#NUM!
															#NUM!	4.41214	4.24755	3.14382	6.09858	2.8804	#NUM!	-0.371329	0.871835	1.67463	0.275011	3.09255	#NUM!	#NUM!	#NUM!
															#NUM!	4.41214	4.24755	3.14382	6.09858	2.8804	#NUM!	-0.371329	0.871835	1.67463	0.275011	3.09255	#NUM!	#NUM!	#NUM!
															#NUM!	4.41214	4.24755	3.14382	6.09858	2.8804	#NUM!	-0.371329	0.871835	1.67463	0.275011	3.09255	#NUM!	#NUM!	#NUM!
															#NUM!	4.41214	4.24755	3.14382	6.09858	2.8804	#NUM!	-0.371329	0.871835	1.67463	0.275011	3.09255	#NUM!	#NUM!	#NUM!
															#NUM!	4.41214	4.24755	3.14382	6.09858	2.8804	#NUM!	-0.371329	0.871835	1.67463	0.275011	3.09255	#NUM!	#NUM!	#NUM!
															#NUM!	4.41214	4.24755	3.14382	6.09858	2.8804	#NUM!	-0.371329	0.871835	1.67463	0.275011	3.09255	#NUM!	#NUM!	#NUM!
															#NUM!	4.41214	4.24755	3.14382	6.09858	2.8804	#NUM!	-0.371329	0.871835	1.67463	0.275011	3.09255	#NUM!	#NUM!	#NUM!
															#NUM!	4.41214	4.24755	3.14382	6.09858	2.8804	#NUM!	-0.371329	0.871835	1.67463	0.275011	3.09255	#NUM!	#NUM!	#NUM!
															#NUM!	4.41214	4.24755	3.14382	6.09858	2.8804	#NUM!	-0.371329	0.871835	1.67463	0.275011	3.09255	#NUM!	#NUM!	#NUM!
															#NUM!	4.41214	4.24755	3.14382	6.09858	2.8804	#NUM!	-0.371329	0.871835	1.67463	0.275011	3.09255	#NUM!	#NUM!	#NUM!
															#NUM!	4.41214	4.24755	3.14382	6.09858	2.8804	#NUM!	-0.371329	0.871835	1.67463	0.275011	3.09255	#NUM!	#NUM!	#NUM!
															#NUM!	4.41214	4.24755	3.14382	6.09858	2.8804	#NUM!	-0.371329	0.871835	1.67463	0.275011	3.09255	#NUM!	#NUM!	#NUM!
															#NUM!	4.41214	4.24755	3.14382	6.09858	2.8804	#NUM!	-0.371329	0.871835	1.67463	0.275011	3.09255	#NUM!	#NUM!	#NUM!
															#NUM!	4.41214	4.24755	3.14382	6.09858	2.8804	#NUM!	-0.371329	0.871835	1.67463	0.275011	3.09255	#NUM!	#NUM!	#NUM!
															#NUM!	4.41214	4.24755	3.14382	6.09858	2.8804	#NUM!	-0.371329	0.871835	1.67463	0.275011	3.09255	#NUM!	#NUM!	#NUM!
															#NUM!	4.41214	4.24755	3.14382	6.09858	2.8804	#NUM!	-0.371329	0.871835	1.67463	0.275011	3.09255	#NUM!	#NUM!	#NUM!
															#NUM!	4.41214	4.24755	3.14382	6.09858	2.8804	#NUM!	-0.371329	0.871835	1.67463	0.275011	3.09255	#NUM!	#NUM!	#NUM!
															#NUM!	4.41214	4.24755	3.14382	6.09858	2.8804	#NUM!	-0.371329	0.871835	1.67463	0.275011	3.09255	#NUM!	#NUM!	#NUM!
															#NUM!	4.41214	4.24755	3.14382	6.09858	2.8804	#NUM!	-0.371329	0.871835	1.67463	0.275011	3.09255	#NUM!	#NUM!	#NUM!
															#NUM!	4.41214	4.24755	3.14382	6.09858	2.8804	#NUM!	-0.371329	0.871835	1.67463	0.275011	3.09255	#NUM!	#NUM!	#NUM!
															#NUM!	4.41214	4.24755	3.14382	6.09858	2.8804	#NUM!	-0.371329	0.871835	1.67463	0.275011	3.09255	#NUM!	#NUM!	#NUM!
															#NUM!	4.41214	4.24755	3.14382	6.09858	2.8804	#NUM!	-0.371329	0.871835	1.67463	0.275011	3.09255	#NUM!	#NUM!	#NUM!
															#NUM!	4.41214	4.24755	3.14382	6.09858	2.8804	#NUM!	-0.371329	0.871835	1.67463	0.275011	3.09255	#NUM!	#NUM!	#NUM!
															#NUM!	4.41214	4.24755	3.14382	6.09858	2.8804	#NUM!	-0.371329	0.871835	1.67463	0.275011	3.09255	#NUM!	#NUM!	#NUM!
															#NUM!	4.41214	4.24755	3.14382	6.09858	2.8804	#NUM!	-0.371329	0.871835	1.67463	0.275011	3.09255	#NUM!	#NUM!	#NUM!
															#NUM!	4.41214	4.24755	3.14382	6.09858	2.8804	#NUM!	-0.371329	0.871835	1.67463	0.275011	3.09255	#NUM!	#NUM!	#NUM!
															#NUM!	4.41214	4.24755	3.14382	6.09858	2.8804	#NUM!	-0.371329	0.871835	1.67463	0.275011	3.09255	#NUM!	#NUM!	#NUM!
															#NUM!	4.41214	4.24755	3.14382	6.09858	2.8804	#NUM!	-0.371329	0.871835	1.67463	0.275011	3.09255	#NUM!	#NUM!	#NUM!
															#NUM!	4.41214	4.24755	3.14382	6.09858	2.8804	#NUM!	-0.371329	0.871835	1.67463	0.275011	3.09255	#NUM!	#NUM!	#NUM!
															#NUM!	4.41214	4.24755	3.14382	6.09858	2.8804	#NUM!	-0.371329	0.871835	1.67463	0.275011	3.09255	#NUM!	#NUM!	#NUM!
															#NUM!	4.41214	4.24755	3.14382	6.09858	2.8804	#NUM!	-0.371329	0.871835	1.67463	0.275011	3.09255	#NUM!	#NUM!	#NUM!
															#NUM!	4.41214	4.24755	3.14382	6.09858	2.8804	#NUM!	-0.371329	0.871835	1.67463	0.275011	3.09255	#NUM!	#NUM!	#NUM!
															#NUM!	4.41214	4.24755	3.14382	6.09858	2.8804	#NUM!	-0.371329	0.871835	1.67463	0.275011	3.09255	#NUM!	#NUM!	#NUM!
															#NUM!	4.41214	4.24755	3.14382	6.09858	2.8804	#NUM!	-0.371329	0.871835	1.67463	0.275011	3.09255	#NUM!	#NUM!	#NUM!
															#NUM!	4.41214	4.24755	3.14382	6.09858	2.8804	#NUM!	-0.371329	0.871835	1.67463	0.275011	3.09255	#NUM!	#NUM!	#NUM!
															#NUM!	4.41214	4.24755	3.14382	6.09858	2.8804	#NUM!	-0.371329	0.871835	1.67463	0.275011	3.09255	#NUM!	#NUM!	#NUM!
															#NUM!	4.41214	4.24755	3.14382	6.09858	2.8804	#NUM!	-0.371329	0.871835	1.67463	0.275011	3.09255	#NUM!	#NUM!	#NUM!
															#NUM!	4.41214	4.24755	3.14382	6.09858	2.8804	#NUM!	-0.371329	0.871835	1.67463	0.275011	3.09255	#NUM!	#NUM!	#NUM!
															#NUM!	4.41214	4.24755	3.14382	6.09858	2.8804	#NUM!	-0.371329	0.871835	1.67463	0.275011	3.09255	#NUM!	#NUM!	#NUM!
															#NUM!	4.41214	4.24755	3.14382	6.09858	2.8804	#NUM!	-0.371329	0.871835	1.67463	0.275011	3.09255	#NUM!	#NUM!	#NUM!
															#NUM!	4.41214	4.24755	3.14382	6.09858	2.8804	#NUM!	-0.371329	0.871835	1.67463	0.275011	3.09255	#NUM!	#NUM!	#NUM!
															#NUM!	4.41214	4.24755	3.14382	6.09858	2.8804	#NUM!	-0.371329	0.871835	1.67463	0.275011	3.09255	#NUM!	#NUM!	#NUM!
															#NUM!	4.41214	4.24755	3.14382	6.09858	2.8804	#NUM!	-0.371329	0.871835	1.67463	0.275011	3.09255	#NUM!	#NUM!	#NUM!
															#NUM!	4.41214	4.24755	3.14382	6.09858	2.8804	#NUM!	-0.371329	0.871835	1.67463	0.275011	3.09255	#NUM!	#NUM!	#NUM!
															#NUM!	4.41214	4.24755	3.14382	6.09858	2.8804	#NUM!	-0.371329	0.871835	1.67463	0.275011	3.09255	#NUM!	#NUM!	#NUM!
															#NUM!	4.41214	4.24755	3.14382	6.09858	2.8804	#NUM!	-0.371329	0.871835	1.67463	0.275011	3.09255	#NUM!	#NUM!	#NUM!
															#NUM!	4.41214	4.24755	3.14382	6.09858	2.8804	#NUM!	-0.371329	0.871835	1.67463	0.275011	3.09255	#NUM!	#NUM!	#NUM!
															#NUM!	4.41214	4.24755	3.14382	6.09858	2.8804	#NUM!	-0.371329	0.871835	1.67463	0.275011	3.09255	#NUM!	#NUM!	#NUM!
															#NUM!	4.41214	4.24755	3.14382	6.09858	2.8804	#NUM!	-0.371329	0.871835	1.67463	0.275011	3.09255	#NUM!	#NUM!	#NUM!
															#NUM!	4.41214	4.24755	3.14382	6.09858	2.8804	#NUM!	-0.371329	0.871835	1.67463	0.275011	3.09255	#NUM!	#NUM!	#NUM!
															#NUM!	4.41214	4.24755	3.14382	6.09858	2.8804	#NUM!	-0.371329	0.871835	1.67463	0.275011	3.09255	#NUM!	#NUM!	#NUM!
															#NUM!	4.41214	4.24755	3.14382	6.09858	2.8804	#NUM!	-0.371329	0.871835	1.67463	0.275011	3.09255	#NUM!	#NUM!	#NUM!
															#NUM!	4.41214	4.24755	3.14382	6.09858	2.8804	#NUM!	-0.371329	0.871835	1.67463	0.275011	3.09255	#NUM!	#NUM!	#NUM!
															#NUM!	4.41214	4.24755	3.14382	6.09858	2.8804	#NUM!	-0.371329	0.871835	1.67463	0.275011	3.09255	#NUM!	#NUM!	#NUM!
															#NUM!	4.41214	4.24755	3.14382	6.09858	2.8804	#NUM!	-0.371329	0.871835	1.67463	0.275011	3.09255	#NUM!	#NUM!	#NUM!
															#NUM!	4.41214	4.24755	3.14382	6.09858	2.8804	#NUM!	-0.371329	0.871835	1.67463	0.275011	3.09255	#NUM!	#NUM!	#NUM!
															#NUM!	4.41214	4.24755	3.14382	6.09858	2.8804	#NUM!	-0.371329	0.871835	1.67463	0.275011	3.09255	#NUM!	#NUM!	#NUM!
															#NUM!	4.41214	4.24755	3.14382	6.09858	2.8804	#NUM!	-0.371329	0.871835	1.67463	0.275011	3.09255	#NUM!	#NUM!	#NUM!
															#NUM!	4.41214	4.24755	3.14382	6.09858	2.8804	#NUM!	-0.371329	0.871835	1.67463	0.275011	3.09255	#NUM!	#NUM!	#NUM!
															#NUM!	4.41214	4.24755	3.14382	6.09858	2.8804	#NUM!	-0.371329	0.871835	1.67463	0.275011	3.09255	#NUM!	#NUM!	#NUM!
															#NUM!	4.41214	4.24755	3.14382	6.09858	2.8804	#NUM!	-0.371329	0.871835	1.67463	0.275011	3.09255	#NUM!	#NUM!	#NUM!
															#NUM!	4.41214	4.24755	3.14382	6.09858	2.8804	#NUM!	-0.371329	0.871835	1.67463	0.275011	3.09255	#NUM!	#NUM!	#NUM!
															#NUM!	4.41214	4.24755	3.14382	6.09858	2.8804	#NUM!	-0.371329	0.871835	1.67463	0.275011	3.09255	#NUM!	#NUM!	#NUM!
															#NUM!	4.41214	4.24755	3.14382	6.09858	2.8804	#NUM!	-0.371329	0.871835	1.67463	0.275011	3.09255	#NUM!	#NUM!	#NUM!
															#NUM!	4.41214	4.24755	3.14382	6.09858	2.8804	#NUM!	-0.371329	0.871835	1.67463	0.275011	3.09255	#NUM!	#NUM!	#NUM!
															#NUM!	4.41214	4.24755	3.14382	6.09858	2.8804	#NUM!	-0.371329	0.871835	1.67463	0.275011	3.09255	#NUM!	#NUM!	#NUM!
															#NUM!	4.41214	4.24755	3.14382	6.09858	2.8804	#NUM!	-0.371329	0.871835	1.67463	0.275011	3.09255	#NUM!	#NUM!	#NUM!
															#NUM!	4.41214	4.24755	3.14382	6.09858	2.8804	#NUM!	-0.371329	0.871835	1.67463	0.275011	3.09255	#NUM!	#NUM!	#NUM!
															#NUM!	4.41214	4.24755	3.14382	6.09858	2.8804	#NUM!	-0.371329	0.871835	1.67463	0.275011	3.09255	#NUM!	#NUM!	#NUM!
															#NUM!	4.41214	4.24755	3.14382	6.09858	2.8804	#NUM!	-0.371329	0.871835	1.67463	0.275011	3.09255	#NUM!	#NUM!	#NUM!
															#NUM!	4.41214	4.24755	3.14382	6.09858	2.8804	#NUM!	-0.371329	0.871835	1.67463	0.275011	3.09255	#NUM!	#NUM!	#NUM!
															#NUM!	4.41214	4.24755	3.14382	6.09858	2.8804	#NUM!	-0.371329	0.871835	1.67463	0.275011	3.09255	#NUM!	#NUM!	#NUM!
															#NUM!	4.41214	4.24755	3.14382	6.09858	2.8804	#NUM!	-0.371329	0.871835	1.67463	0.275011	3.09255	#NUM!	#NUM!	#NUM!
															#NUM!	4.41214	4.24755	3.14382	6.09858	2.8804	#NUM!	-0.371329	0.871835	1.67463	0.275011	3.09255	#NUM!	#NUM!	#NUM!
															#NUM!	4.41214	4.24755	3.14382	6.09858	2.8804	#NUM!	-0.371329	0.871835	1.67463	0.275011	3.09255	#NUM!	#NUM!	#NUM!
															#NUM!	4.41214	4.24755	3.14382	6.09858	2.8804	#NUM!	-0.371329	0.871835	1.67463	0.275011	3.09255	#NUM!	#NUM!	#NUM!
															#NUM!	4.41214	4.24755	3.14382	6.09858	2.8804	#NUM!	-0.371329	0.871835	1.67463	0.275011	3.09255	#NUM!	#NUM!	#NUM!
															#NUM!	4.41214	4.24755	3.14382	6.09858	2.8804	#NUM!	-0.371329	0.871835	1.67463	0.275011	3.09255	#NUM!	#NUM!	#NUM!
															#NUM!	4.41214	4.24755	3.14382	6.09858	2.8804	#NUM!	-0.371329	0.871835	1.67463	0.275011	3.09255	#NUM!	#NUM!	#NUM!
															#NUM!	4.41214	4.24755	3.14382	6.09858	2.8804	#NUM!	-0.371329	0.871835	1.67463	0.275011	3.09255	#NUM!	#NUM!	#NUM!
															#NUM!	4.41214	4.24755	3.14382	6.09858	2.8804	#NUM!	-0.371329	0.871835	1.67463	0.275011	3.09255	#NUM!	#NUM!	#NUM!
															#NUM!	4.41214	4.24755	3.14382	6.09858	2.8804	#NUM!	-0.371329	0.871835	1.67463	0.275011	3.09255	#NUM!	#NUM!	#NUM!
															#NUM!	4.41214	4.24755	3.14382	6.09858	2.8804	#NUM!	-0.371329	0.871835	1.67463	0.275011	3.09255	#NUM!	#NUM!	#NUM!
															#NUM!	4.41214	4.24755	3.14382	6.09858	2.8804	#NUM!	-0.371329	0.871835	1.67463	0.275011	3.09255	#NUM!	#NUM!	#NUM!
															#NUM!	4.41214	4.24755	3.14382	6.09858	2.8804	#NUM!	-0.371329	0.871835	1.67463	0.275011	3.09255	#NUM!	#NUM!	#NUM!
															#NUM!	4.41214	4.24755	3.14382	6.09858	2.8804	#NUM!	-0.371329	0.871835	1.67463	0.275011	3.09255	#NUM!	#NUM!	#NUM!
															#NUM!	4.41214	4.24755	3.14382	6.09858	2.8804	#NUM!	-0.371329	0.871835	1.67463	0.275011	3.09255	#NUM!	#NUM!	#NUM!
															#NUM!	4.41214	4.24755	3.14382	6.09858	2.8804	#NUM!	-0.371329	0.871835	1.67463	0.275011	3.09255	#NUM!	#NUM!	#NUM!
															#NUM!	4.41214	4.24755	3.14382	6.09858	2.8804	#NUM!	-0.371329	0.871835	1.67463	0.275011	3.09255	#NUM!	#NUM!	#NUM!
															#NUM!	4.41214	4.24755	3.14382	6.09858	2.8804	#NUM!	-0.371329	0.871835	1.67463	0.275011	3.09255	#NUM!	#NUM!	#NUM!
															#NUM!	4.41214	4.24755	3.14382	6.09858	2.8804	#NUM!	-0.371329	0.871835	1.67463	0.275011	3.09255	#NUM!	#NUM!	#NUM!
															#NUM!	4.41214	4.24755	3.14382	6.09858	2.8804	#NUM!	-0.371329	0.871835	1.67463	0.275011	3.09255	#NUM!	#NUM!	#NUM!
															#NUM!	4.41214	4.24755	3.14382	6.09858	2.8804	#NUM!	-0.371329	0.871835	1.67463	0.275011	3.09255	#NUM!	#NUM!	#NUM!
															#NUM!	4.41214	4.24755	3.14382	6.09858	2.8804	#NUM!	-0.371329	0.871835	1.67463	0.275011	3.09255	#NUM!	#NUM!	#NUM!
															#NUM!	4.41214	4.24755	3.14382	6.09858	2.8804	#NUM!	-0.371329	0.871835	1.67463	0.275011	3.09255	#NUM!	#NUM!	#NUM!
															#NUM!	4.41214	4.24755	3.14382	6.09858	2.8804	#NUM!	-0.371329	0.871835	1.67463	0.275011	3.09255	#NUM!	#NUM!	#NUM!
															#NUM!	4.41214	4.24755	3.14382	6.09858	2.8804	#NUM!	-0.371329	0.871835	1.67463	0.275011	3.09255	#NUM!	#NUM!	#NUM!
															#NUM!	4.41214	4.24755	3.14382	6.09858	2.8804	#NUM!	-0.371329	0.871835	1.67463	0.275011	3.09255	#NUM!	#NUM!	#NUM!
															#NUM!	4.41214	4.24755	3.14382	6.09858	2.8804	#NUM!	-0.371329	0.871835	1.67463	0.275011	3.09255	#NUM!	#NUM!	#NUM!
															#NUM!	4.41214	4.24755	3.14382	6.09858	2.8804	#NUM!	-0.371329	0.871835	1.67463	0.275011	3.09255	#NUM!	#NUM!	#NUM!
															#NUM!	4.41214	4.24755	3.14382	6.09858	2.8804	#NUM!	-0.371329	0.871835	1.67463	0.275011	3.09255	#NUM!	#NUM!	#NUM!
															#NUM!	4.41214	4.24755	3.14382	6.09858	2.8804	#NUM!	-0.371329	0.871835	1.67463	0.275011	3.09255	#NUM!	#NUM!	#NUM!
															#NUM!	4.41214	4.24755	3.14382	6.09858	2.8804	#NUM!	-0.371329	0.871835	1.67463	0.275011	3.09255	#NUM!	#NUM!	#NUM!
															#NUM!	4.41214	4.24755	3.14382	6.09858	2.8804	#NUM!	-0.371329	0.871835	1.67463	0.275011	3.09255	#NUM!	#NUM!	#NUM!
															#NUM!	4.41214	4.24755	3.14382	6.09858	2.8804	#NUM!	-0.371329	0.871835	1.67463	0.275011	3.09255	#NUM!	#NUM!	#NUM!
															#NUM!	4.41214	4.24755	3.14382	6.09858	2.8804	#NUM!	-0.371329	0.871835	1.67463	0.275011	3.09255	#NUM!	#NUM!	#NUM!
															#NUM!	4.41214	4.24755	3.14382	6.09858	2.8804	#NUM!	-0.371329	0.871835	1.67463	0.275011	3.09255	#NUM!	#NUM!	#NUM!
															#NUM!	4.41214	4.24755	3.14382	6.09858	2.8804	#NUM!	-0.371329	0.871835	1.67463	0.275011	3.09255	#NUM!	#NUM!	#NUM!
															#NUM!	4.41214	4.24755	3.14382	6.09858	2.8804	#NUM!	-0.371329	0.871835	1.67463	0.275011	3.09255	#NUM!	#NUM!	#NUM!
															#NUM!	4.41214	4.24755	3.14382	6.09858	2.8804	#NUM!	-0.371329	0.871835	1.67463	0.275011	3.09255	#NUM!	#NUM!	#NUM!
															#NUM!	4.41214	4.24755	3.14382	6.09858	2.8804	#NUM!	-0.371329	0.871835	1.67463	0.275011	3.09255	#NUM!	#NUM!	#NUM!
															#NUM!	4.41214	4.24755	3.14382	6.09858	2.8804	#NUM!	-0.371329	0.871835	1.67463	0.275011	3.09255	#NUM!	#NUM!	#NUM!
															#NUM!	4.41214	4.24755	3.14382	6.09858	2.8804	#NUM!	-0.371329	0.871835	1.67463	0.275011	3.09255	#NUM!	#NUM!	#NUM!
															#NUM!	4.41214	4.24755	3.14382	6.09858	2.8804	#NUM!	-0.371329	0.871835	1.67463	0.275011	3.09255	#NUM!	#NUM!	#NUM!
															#NUM!	4.41214	4.24755	3.14382	6.09858	2.8804	#NUM!	-0.371329	0.871835	1.67463	0.275011	3.09255	#NUM!	#NUM!	#NUM!
															#NUM!	4.41214	4.24755	3.14382	6.09858	2.8804	#NUM!	-0.371329	0.871835	1.67463	0.275011	3.09255	#NUM!	#NUM!	#NUM!
															#NUM!	4.41214	4.24755	3.14382	6.09858	2.8804	#NUM!	-0.371329	0.871835	1.67463	0.275011	3.09255	#NUM!	#NUM!	#NUM!
															#NUM!	4.41214	4.24755	3.14382	6.09858	2.8804	#NUM!	-0.371329	0.871835	1.67463	0.275011	3.09255	#NUM!	#NUM!	#NUM!
															#NUM!	4.41214	4.24755	3.14382	6.09858	2.8804	#NUM!	-0.371329	0.871835	1.67463	0.275011	3.09255	#NUM!	#NUM!	#NUM!
															#NUM!	4.41214	4.24755	3.14382	6.09858	2.8804	#NUM!	-0.371329	0.871835	1.67463	0.275011	3.09255	#NUM!	#NUM!	#NUM!
															#NUM!	4.41214	4.24755	3.14382	6.09858	2.8804	#NUM!	-0.371329	0.871835	1.67463	0.275011	3.09255	#NUM!	#NUM!	#NUM!
															#NUM!	4.41214	4.24755	3.14382	6.09858	2.8804	#NUM!	-0.371329	0.871835	1.67463	0.275011	3.09255	#NUM!	#NUM!	#NUM!
															#NUM!	4.41214	4.24755	3.14382	6.09858	2.8804	#NUM!	-0.371329	0.871835	1.67463	0.275011	3.09255	#NUM!	#NUM!	#NUM!
															#NUM!	4.41214	4.24755	3.14382	6.09858	2.8804	#NUM!	-0.371329	0.871835	1.67463	0.275011	3.09255	#NUM!	#NUM!	#NUM!
															#NUM!	4.41214	4.24755	3.14382	6.09858	2.8804	#NUM!	-0.371329	0.871835	1.67463	0.275011	3.09255	#NUM!	#NUM!	#NUM!
															#NUM!	4.41214	4.24755	3.14382	6.09858	2.8804	#NUM!	-0.371329	0.871835	1.67463	0.275011	3.09255	#NUM!	#NUM!	#NUM!
															#NUM!	4.41214	4.24755	3.14382	6.09858	2.8804	#NUM!	-0.371329	0.871835	1.67463	0.275011	3.09255	#NUM!	#NUM!	#NUM!
															#NUM!	4.41214	4.24755	3.14382	6.09858	2.8804	#NUM!	-0.371329	0.871835	1.67463	0.275011	3.09255	#NUM!	#NUM!	#NUM!
															#NUM!	4.41214	4.24755	3.14382	6.09858	2.8804	#NUM!	-0.371329	0.871835	1.67463	0.275011	3.09255	#NUM!	#NUM!	#NUM!
															#NUM!	4.41214	4.24755	3.14382	6.09858	2.8804	#NUM!	-0.371329	0.871835	1.67463	0.275011	3.09255	#NUM!	#NUM!	#NUM!
															#NUM!	4.41214	4.24755	3.14382	6.09858	2.8804	#NUM!	-0.371329	0.871835	1.67463	0.275011	3.09255	#NUM!	#NUM!	#NUM!
															#NUM!	4.41214	4.24755	3.14382	6.09858	2.8804	#NUM!	-0.371329	0.871835	1.67463	0.275011	3.09255	#NUM!	#NUM!	#NUM!
															#NUM!	4.41214	4.24755	3.14382	6.09858	2.8804	#NUM!	-0.371329	0.871835	1.67463	0.275011	3.09255	#NUM!	#NUM!	#NUM!
															#NUM!	4.41214	4.24755	3.14382	6.09858	2.8804	#NUM!	-0.371329	0.871835	1.67463	0.275011	3.09255	#NUM!	#NUM!	#NUM!
															#NUM!	4.41214	4.24755	3.14382	6.09858	2.8804	#NUM!	-0.371329	0.871835	1.67463	0.275011	3.09255	#NUM!	#NUM!	#NUM!
															#NUM!	4.41214	4.24755	3.14382	6.09858	2.8804	#NUM!	-0.371329	0.871835	1.67463	0.275011	3.09255	#NUM!	#NUM!	#NUM!
															#NUM!	4.41214	4.24755	3.14382	6.09858	2.8804	#NUM!	-0.371329	0.871835	1.67463	0.275011	3.09255	#NUM!	#NUM!	#NUM!
															#NUM!	4.41214	4.24755	3.14382	6.09858	2.8804	#NUM!	-0.371329	0.871835	1.67463	0.275011	3.09255	#NUM!	#NUM!	#NUM!
															#NUM!	4.41214	4.24755	3.14382	6.09858	2.8804	#NUM!	-0.371329	0.871835	1.67463	0.275011	3.09255	#NUM!	#NUM!	#NUM!
															#NUM!	4.41214	4.24755	3.14382	6.09858	2.8804	#NUM!	-0.371329	0.871835	1.67463	0.275011	3.09255	#NUM!	#NUM!	#NUM!
															#NUM!	4.41214	4.24755	3.14382	6.09858	2.8804	#NUM!	-0.371329	0.871835	1.67463	0.275011	3.09255	#NUM!	#NUM!	#NUM!
															#NUM!	4.41214	4.24755	3.14382	6.09858	2.8804	#NUM!	-0.371329	0.871835	1.67463	0.275011	3.09255	#NUM!	#NUM!	#NUM!
															#NUM!	4.41214	4.24755	3.14382	6.09858	2.8804	#NUM!	-0.371329	0.871835	1.67463	0.275011	3.09255	#NUM!	#NUM!	#NUM!
															#NUM!	4.41214	4.24755	3.14382	6.09858	2.8804	#NUM!	-0.371329	0.871835	1.67463	0.275011	3.09255	#NUM!	#NUM!	#NUM!
															#NUM!	4.41214	4.24755	3.14382	6.09858	2.8804	#NUM!	-0.371329	0.871835	1.67463	0.275011	3.09255	#NUM!	#NUM!	#NUM!
															#NUM!	4.41214	4.24755	3.14382	6.09858	2.8804	#NUM!	-0.371329	0.871835	1.67463	0.275011	3.09255	#NUM!	#NUM!	#NUM!
															#NUM!	4.41214	4.24755	3.14382	6.09858	2.8804	#NUM!	-0.371329	0.871835	1.67463	0.275011	3.09255	#NUM!	#NUM!	#NUM!
															#NUM!	4.41214	4.24755	3.14382	6.09858	2.8804	#NUM!	-0.371329	0.871835	1.67463	0.275011	3.09255	#NUM!	#NUM!	#NUM!
															#NUM!	4.41214	4.24755	3.14382	6.09858	2.8804	#NUM!	-0.371329	0.871835	1.67463	0.275011	3.09255	#NUM!	#NUM!	#NUM!
															#NUM!	4.41214	4.24755	3.14382	6.09858	2.8804	#NUM!	-0.371329	0.871835	1.67463	0.275011	3.09255	#NUM!	#NUM!	#NUM!
															#NUM!	4.41214	4.24755	3.14382	6.09858	2.8804	#NUM!	-0.371329	0.871835	1.67463	0.275011	3.09255	#NUM!	#NUM!	#NUM!
															#NUM!	4.41214	4.24755	3.14382	6.09858	2.8804	#NUM!	-0.371329	0.871835	1.67463	0.275011	3.09255	#NUM!	#NUM!	#NUM!
															#NUM!	4.41214	4.24755	3.14382	6.09858	2.8804	#NUM!	-0.371329	0.871835	1.67463	0.275011	3.09255	#NUM!	#NUM!	#NUM!
															#NUM!	4.41214	4.24755	3.14382	6.09858	2.8804	#NUM!	-0.371329	0.871835	1.67463	0.275011	3.09255	#NUM!	#NUM!	#NUM!
															#NUM!	4.41214	4.24755	3.14382	6.09858	2.8804	#NUM!	-0.371329	0.871835	1.67463	0.275011	3.09255	#NUM!	#NUM!	#NUM!
															#NUM!	4.41214	4.24755	3.14382	6.09858	2.8804	#NUM!	-0.371329	0.871835	1.67463	0.275011	3.09255	#NUM!	#NUM!	#NUM!
															#NUM!	4.41214	4.24755	3.14382	6.09858	2.8804	#NUM!	-0.371329	0.871835	1.67463	0.275011	3.09255	#NUM!	#NUM!	#NUM!
															#NUM!	4.41214	4.24755	3.14382	6.09858	2.8804	#NUM!	-0.371329	0.871835	1.67463	0.275011	3.09255	#NUM!	#NUM!	#NUM!
															#NUM!	4.41214	4.24755	3.14382	6.09858	2.8804	#NUM!	-0.371329	0.871835	1.67463	0.275011	3.09255	#NUM!	#NUM!	#NUM!
															#NUM!	4.41214	4.24755	3.14382	6.09858	2.8804	#NUM!	-0.371329	0.871835	1.67463	0.275011	3.09255	#NUM!	#NUM!	#NUM!
															#NUM!	4.41214	4.24755	3.14382	6.09858	2.8804	#NUM!	-0.371329	0.871835	1.67463	0.275011	3.09255	#NUM!	#NUM!	#NUM!
															#NUM!	4.41214	4.24755	3.14382	6.09858	2.8804	#NUM!	-0.371329	0.871835	1.67463	0.275011	3.09255	#NUM!	#NUM!	#NUM!
															#NUM!	4.41214	4.24755	3.14382	6.09858	2.8804	#NUM!	-0.371329	0.871835	1.67463	0.275011	3.09255	#NUM!	#NUM!	#NUM!
															#NUM!	4.41214	4.24755	3.14382	6.09858	2.8804	#NUM!	-0.371329	0.871835	1.67463	0.275011	3.09255	#NUM!	#NUM!	#NUM!
															#NUM!	4.41214	4.24755	3.14382	6.09858	2.8804	#NUM!	-0.371329	0.871835	1.67463	0.275011	3.09255	#NUM!	#NUM!	#NUM!
															#NUM!	4.41214	4.24755	3.14382	6.09858	2.8804	#NUM!	-0.371329	0.871835	1.67463	0.275011	3.09255	#NUM!	#NUM!	#NUM!
															#NUM!	4.41214	4.24755	3.14382	6.09858	2.8804	#NUM!	-0.371329	0.871835	1.67463	0.275011	3.09255	#NUM!	#NUM!	#NUM!
															#NUM!	4.41214	4.24755	3.14382	6.09858	2.8804	#NUM!	-0.371329	0.871835	1.67463	0.275011	3.09255	#NUM!	#NUM!	#NUM!
															#NUM!	4.41214	4.24755	3.14382	6.09858	2.8804	#NUM!	-0.371329	0.871835	1.67463	0.275011	3.09255	#NUM!	#NUM!	#NUM!
															#NUM!	4.41214	4.24755	3.14382	6.09858	2.8804	#NUM!	-0.371329	0.871835	1.67463	0.275011	3.09255	#NUM!	#NUM!	#NUM!
															#NUM!	4.41214	4.24755	3.14382	6.09858	2.8804	#NUM!	-0.371329	0.871835	1.67463	0.275011	3.09255	#NUM!	#NUM!	#NUM!
															#NUM!	4.41214	4.24755	3.14382	6.09858	2.8804	#NUM!	-0.371329	0.871835	1.67463	0.275011	3.09255	#NUM!	#NUM!	#NUM!
															#NUM!	4.41214	4.24755	3.14382	6.09858	2.8804	#NUM!	-0.371329	0.871835	1.67463	0.275011	3.09255	#NUM!	#NUM!	#NUM!
															#NUM!	4.41214	4.24755	3.14382	6.09858	2.8804	#NUM!	-0.371329	0.871835	1.67463	0.275011	3.09255	#NUM!	#NUM!	#NUM!
															#NUM!	4.41214	4.24755	3.14382	6.09858	2.8804	#NUM!	-0.371329	0.871835	1.67463	0.275011	3.09255	#NUM!	#NUM!	#NUM!
															#NUM!	4.41214	4.24755	3.14382	6.09858	2.8804	#NUM!	-0.371329	0.871835	1.67463	0.275011	3.09255	#NUM!	#NUM!	#NUM!
															#NUM!	4.41214	4.24755	3.14382	6.09858	2.8804	#NUM!	-0.371329	0.871835	1.67463	0.275011	3.09255	#NUM!	#NUM!	#NUM!
															#NUM!	4.41214	4.24755	3.14382	6.09858	2.8804	#NUM!	-0.371329	0.871835	1.67463	0.275011	3.09255	#NUM!	#NUM!	#NUM!
															#NUM!	4.41214	4.24755	3.14382	6.09858	2.8804	#NUM!	-0.371329	0.871835	1.67463	0.275011	3.09255	#NUM!	#NUM!	#NUM!
															#NUM!	4.41214	4.24755	3.14382	6.09858	2.8804	#NUM!	-0.371329	0.871835	1.67463	0.275011	3.09255	#NUM!	#NUM!	#NUM!
															#NUM!	4.41214	4.24755	3.14382	6.09858	2.8804	#NUM!	-0.371329	0.871835	1.67463	0.275011	3.09255	#NUM!	#NUM!	#NUM!
															#NUM!	4.41214	4.24755	3.14382	6.09858	2.8804	#NUM!	-0.371329	0.871835	1.67463	0.275011	3.09255	#NUM!	#NUM!	#NUM!
															#NUM!	4.41214	4.24755	3.14382	6.09858	2.8804	#NUM!	-0.371329	0.871835	1.67463	0.275011	3.09255	#NUM!	#NUM!	#NUM!
															#NUM!	4.41214	4.24755	3.14382	6.09858	2.8804	#NUM!	-0.371329	0.871835	1.67463	0.275011	3.09255	#NUM!	#NUM!	#NUM!
															#NUM!	4.41214	4.24755	3.14382	6.09858	2.8804	#NUM!	-0.371329	0.871835	1.67463	0.275011	3.09255	#NUM!	#NUM!	#NUM!
															#NUM!	4.41214	4.24755	3.14382	6.09858	2.8804	#NUM!	-0.371329	0.871835	1.67463	0.275011	3.09255	#NUM!	#NUM!	#NUM!
															#NUM!	4.41214	4.24755	3.14382	6.09858	2.8804	#NUM!	-0.371329	0.871835	1.67463	0.275011	3.09255	#NUM!	#NUM!	#NUM!
															#NUM!	4.41214	4.24755	3.14382	6.09858	2.8804	#NUM!	-0.371329	0.871835	1.67463	0.275011	3.09255	#NUM!	#NUM!	#NUM!
															#NUM!	4.41214	4.24755	3.14382	6.09858	2.8804	#NUM!	-0.371329	0.871835	1.67463	0.275011	3.09255	#NUM!	#NUM!	#NUM!
															#NUM!	4.41214	4.24755	3.14382	6.09858	2.8804	#NUM!	-0.371329	0.871835	1.67463	0.275011	3.09255	#NUM!	#NUM!	#NUM!
															#NUM!	4.41214	4.24755	3.14382	6.09858	2.8804	#NUM!	-0.371329	0.871835	1.67463	0.275011	3.09255	#NUM!	#NUM!	#NUM!
															#NUM!	4.41214	4.24755	3.14382	6.09858	2.8804	#NUM!	-0.371329	0.871835	1.67463	0.275011	3.09255	#NUM!	#NUM!	#NUM!
															#NUM!	4.41214	4.24755	3.14382	6.09858	2.8804	#NUM!	-0.371329	0.871835	1.67463	0.275011	3.09255	#NUM!	#NUM!	#NUM!
															#NUM!	4.41214	4.24755	3.14382	6.09858	2.8804	#NUM!	-0.371329	0.871835	1.67463	0.275011	3.09255	#NUM!	#NUM!	#NUM!
															#NUM!	4.41214	4.24755	3.14382	6.09858	2.8804	#NUM!	-0.371329	0.871835	1.67463	0.275011	3.09255	#NUM!	#NUM!	#NUM!
															#NUM!	4.41214	4.24755	3.14382	6.09858	2.8804	#NUM!	-0.371329	0.871835	1.67463	0.275011	3.09255	#NUM!	#NUM!	#NUM!
															#NUM!	4.41214	4.24755	3.14382	6.09858	2.8804	#NUM!	-0.371329	0.871835	1.67463	0.275011	3.09255	#NUM!	#NUM!	#NUM!
															#NUM!	4.41214	4.24755	3.14382	6.09858	2.8804	#NUM!	-0.371329	0.871835	1.67463	0.275011	3.09255	#NUM!	#NUM!	#NUM!
															#NUM!	4.41214	4.24755	3.14382	6.09858	2.8804	#NUM!	-0.371329	0.871835	1.67463	0.275011	3.09255	#NUM!	#NUM!	#NUM!
															#NUM!	4.41214	4.24755	3.14382	6.09858	2.8804	#NUM!	-0.371329	0.871835	1.67463	0.275011	3.09255	#NUM!	#NUM!	#NUM!
															#NUM!	4.41214	4.24755	3.14382	6.09858	2.8804	#NUM!	-0.371329	0.871835	1.67463	0.275011	3.09255	#NUM!	#NUM!	#NUM!
															#NUM!	4.41214	4.24755	3.14382	6.09858	2.8804	#NUM!	-0.371329	0.871835	1.67463	0.275011	3.09255	#NUM!	#NUM!	#NUM!
															#NUM!	4.41214	4.24755	3.14382	6.09858	2.8804	#NUM!	-0.371329	0.871835	1.67463	0.275011	3.09255	#NUM!	#NUM!	#NUM!
															#NUM!	4.41214	4.24755	3.14382	6.09858	2.8804	#NUM!	-0.371329	0.871835	1.67463	0.275011	3.09255	#NUM!	#NUM!	#NUM!
															#NUM!	4.41214	4.24755	3.14382	6.09858	2.8804	#NUM!	-0.371329	0.871835	1.67463	0.275011	3.09255	#NUM!	#NUM!	#NUM!
															#NUM!	4.41214	4.24755	3.14382	6.09858	2.8804	#NUM!	-0.371329	0.871835	1.67463	0.275011	3.09255	#NUM!	#NUM!	#NUM!
															#NUM!	4.41214	4.24755	3.14382	6.09858	2.8804	#NUM!	-0.371329	0.871835	1.67463	0.275011	3.09255	#NUM!	#NUM!	#NUM!
															#NUM!	4.41214	4.24755	3.14382	6.09858	2.8804	#NUM!	-0.371329	0.871835	1.67463	0.275011	3.09255	#NUM!	#NUM!	#NUM!
															#NUM!	4.41214	4.24755	3.14382	6.09858	2.8804	#NUM!	-0.371329	0.871835	1.67463	0.275011	3.09255	#NUM!	#NUM!	#NUM!
															#NUM!	4.41214	4.24755	3.14382	6.09858	2.8804	#NUM!	-0.371329	0.871835	1.67463	0.275011	3.09255	#NUM!	#NUM!	#NUM!
															#NUM!	4.41214	4.24755	3.14382	6.09858	2.8804	#NUM!	-0.371329	0.871835	1.67463	0.275011	3.09255	#NUM!	#NUM!	#NUM!
															#NUM!	4.41214	4.24755	3.14382	6.09858	2.8804	#NUM!	-0.371329	0.871835	1.67463	0.275011	3.09255	#NUM!	#NUM!	#NUM!
															#NUM!	4.41214	4.24755	3.14382	6.09858	2.8804	#NUM!	-0.371329	0.871835	1.67463	0.275011	3.09255	#NUM!	#NUM!	#NUM!
															#NUM!	4.41214	4.24755	3.14382	6.09858	2.8804	#NUM!	-0.371329	0.871835	1.67463	0.275011	3.09255	#NUM!	#NUM!	#NUM!
															#NUM!	4.41214	4.24755	3.14382	6.09858	2.8804	#NUM!	-0.371329	0.871835	1.67463	0.275011	3.09255	#NUM!	#NUM!	#NUM!
															#NUM!	4.41214	4.24755	3.14382	6.09858	2.8804	#NUM!	-0.371329	0.871835	1.67463	0.275011	3.09255	#NUM!	#NUM!	#NUM!
															#NUM!	4.41214	4.24755	3.14382	6.09858	2.8804	#NUM!	-0.371329	0.871835	1.67463	0.275011	3.09255	#NUM!	#NUM!	#NUM!
															#NUM!	4.41214	4.24755	3.14382	6.09858	2.8804	#NUM!	-0.371329	0.871835	1.67463	0.275011	3.09255	#NUM!	#NUM!	#NUM!
															#NUM!	4.41214	4.24755	3.14382	6.09858	2.8804	#NUM!	-0.371329	0.871835	1.67463	0.275011	3.09255	#NUM!	#NUM!	#NUM!
															#NUM!	4.41214	4.24755	3.14382	6.09858	2.8804	#NUM!	-0.371329	0.871835	1.67463	0.275011	3.09255	#NUM!	#NUM!	#NUM!
															#NUM!	4.41214	4.24755	3.14382	6.09858	2.8804	#NUM!	-0.371329	0.871835	1.67463	0.275011	3.09255	#NUM!	#NUM!	#NUM!
															#NUM!	4.41214	4.24755	3.14382	6.09858	2.8804	#NUM!	-0.371329	0.871835	1.67463	0.275011	3.09255	#NUM!	#NUM!	#NUM!
															#NUM!	4.41214	4.24755	3.14382	6.09858	2.8804	#NUM!	-0.371329	0.871835	1.67463	0.275011	3.09255	#NUM!	#NUM!	#NUM!
															#NUM!	4.41214	4.24755	3.14382	6.09858	2.8804	#NUM!	-0.371329	0.871835	1.67463	0.275011	3.09255	#NUM!	#NUM!	#NUM!
															#NUM!	4.41214	4.24755	3.14382	6.09858	2.8804	#NUM!	-0.371329	0.871835	1.67463	0.275011	3.09255	#NUM!	#NUM!	#NUM!
															#NUM!	4.41214	4.24755	3.14382	6.09858	2.8804	#NUM!	-0.371329	0.871835	1.67463	0.275011	3.09255	#NUM!	#NUM!	#NUM!
															#NUM!	4.41214	4.24755	3.14382	6.09858	2.8804	#NUM!	-0.371329	0.871835	1.67463	0.275011	3.09255	#NUM!	#NUM!	#NUM!
															#NUM!	4.41214	4.24755	3.14382	6.09858	2.8804	#NUM!	-0.371329	0.871835	1.67463	0.275011	3.09255	#NUM!	#NUM!	#NUM!
															#NUM!	4.41214	4.24755	3.14382	6.09858	2.8804	#NUM!	-0.371329	0.871835	1.67463	0.275011	3.09255	#NUM!	#NUM!	#NUM!
															#NUM!	4.41214	4.24755	3.14382	6.09858	2.8804	#NUM!	-0.371329	0.871835	1.67463	0.275011	3.09255	#NUM!	#NUM!	#NUM!
															#NUM!	4.41214	4.24755	3.14382	6.09858	2.8804	#NUM!	-0.371329	0.871835	1.67463	0.275011	3.09255	#NUM!	#NUM!	#NUM!
															#NUM!	4.41214	4.24755	3.14382	6.09858	2.8804	#NUM!	-0.371329	0.871835	1.67463	0.275011	3.09255	#NUM!	#NUM!	#NUM!
															#NUM!	4.41214	4.24755	3.14382	6.09858	2.8804	#NUM!	-0.371329	0.871835	1.67463	0.275011	3.09255	#NUM!	#NUM!	#NUM!
															#NUM!	4.41214	4.24755	3.14382	6.09858	2.8804	#NUM!	-0.371329	0.871835	1.67463	0.275011	3.09255	#NUM!	#NUM!	#NUM!
															#NUM!	4.41214	4.24755	3.14382	6.09858	2.8804	#NUM!	-0.371329	0.871835	1.67463	0.275011	3.09255	#NUM!	#NUM!	#NUM!
															#NUM!	4.41214	4.24755	3.14382	6.09858	2.8804	#NUM!	-0.371329	0.871835	1.67463	0.275011	3.09255	#NUM!	#NUM!	#NUM!
															#NUM!	4.41214	4.24755	3.14382	6.09858	2.8804	#NUM!	-0.371329	0.871835	1.67463	0.275011	3.09255	#NUM!	#NUM!	#NUM!
															#NUM!	4.41214	4.24755	3.14382	6.09858	2.8804	#NUM!	-0.371329	0.871835	1.67463	0.275011	3.09255	#NUM!	#NUM!	#NUM!
															#NUM!	4.41214	4.24755	3.14382	6.09858	2.8804	#NUM!	-0.371329	0.871835	1.67463	0.275011	3.09255	#NUM!	#NUM!	#NUM!
															#NUM!	4.41214	4.24755	3.14382	6.09858	2.8804	#NUM!	-0.371329	0.871835	1.67463	0.275011	3.09255	#NUM!	#NUM!	#NUM!
															#NUM!	4.41214	4.24755	3.14382	6.09858	2.8804	#NUM!	-0.371329	0.871835	1.67463	0.275011	3.09255	#NUM!	#NUM!	#NUM!
															#NUM!	4.41214	4.24755	3.14382	6.09858	2.8804	#NUM!	-0.371329	0.871835	1.67463	0.275011	3.09255	#NUM!	#NUM!	#NUM!
															#NUM!	4.41214	4.24755	3.14382	6.09858	2.8804	#NUM!	-0.371329	0.871835	1.67463	0.275011	3.09255	#NUM!	#NUM!	#NUM!
															#NUM!	4.41214	4.24755	3.14382	6.09858	2.8804	#NUM!	-0.371329	0.871835	1.67463	0.275011	3.09255	#NUM!	#NUM!	#NUM!
															#NUM!	4.41214	4.24755	3.14382	6.09858	2.8804	#NUM!	-0.371329	0.871835	1.67463	0.275011	3.09255	#NUM!	#NUM!	#NUM!
															#NUM!	4.41214	4.24755	3.14382	6.09858	2.8804	#NUM!	-0.371329	0.871835	1.67463	0.275011	3.09255	#NUM!	#NUM!	#NUM!
															#NUM!	4.41214	4.24755	3.14382	6.09858	2.8804	#NUM!	-0.371329	0.871835	1.67463	0.275011	3.09255	#NUM!	#NUM!	#NUM!
															#NUM!	4.41214	4.24755	3.14382	6.09858	2.8804	#NUM!	-0.371329	0.871835	1.67463	0.275011	3.09255	#NUM!	#NUM!	#NUM!
															#NUM!	4.41214	4.24755	3.14382	6.09858	2.8804	#NUM!	-0.371329	0.871835	1.67463	0.275011	3.09255	#NUM!	#NUM!	#NUM!
															#NUM!	4.41214	4.24755	3.14382	6.09858	2.8804	#NUM!	-0.371329	0.871835	1.67463	0.275011	3.09255	#NUM!	#NUM!	#NUM!
															#NUM!	4.41214	4.24755	3.14382	6.09858	2.8804	#NUM!	-0.371329	0.871835	1.67463	0.275011	3.09255	#NUM!	#NUM!	#NUM!
															#NUM!	4.41214	4.24755	3.14382	6.09858	2.8804	#NUM!	-0.371329	0.871835	1.67463	0.275011	3.09255	#NUM!	#NUM!	#NUM!
															#NUM!	4.41214	4.24755	3.14382	6.09858	2.8804	#NUM!	-0.371329	0.871835	1.67463	0.275011	3.09255	#NUM!	#NUM!	#NUM!
															#NUM!	4.41214	4.24755	3.14382	6.09858	2.8804	#NUM!	-0.371329	0.871835	1.67463	0.275011	3.09255	#NUM!	#NUM!	#NUM!
															#NUM!	4.41214	4.24755	3.14382	6.09858	2.8804	#NUM!	-0.371329	0.871835	1.67463	0.275011	3.09255	#NUM!	#NUM!	#NUM!
															#NUM!	4.41214	4.24755	3.14382	6.09858	2.8804	#NUM!	-0.371329	0.871835	1.67463	0.275011	3.09255	#NUM!	#NUM!	#NUM!
															#NUM!	4.41214	4.24755	3.14382	6.09858	2.8804	#NUM!	-0.371329	0.871835	1.67463	0.275011	3.09255	#NUM!	#NUM!	#NUM!
															#NUM!	4.41214	4.24755	3.14382	6.09858	2.8804	#NUM!	-0.371329	0.871835	1.67463	0.275011	3.09255	#NUM!	#NUM!	#NUM!
															#NUM!	4.41214	4.24755	3.14382	6.09858	2.8804	#NUM!	-0.371329	0.871835	1.67463	0.275011	3.09255	#NUM!	#NUM!	#NUM!
															#NUM!	4.41214	4.24755	3.14382	6.09858	2.8804	#NUM!	-0.371329	0.871835	1.67463	0.275011	3.09255	#NUM!	#NUM!	#NUM!
															#NUM!	4.41214	4.24755	3.14382	6.09858	2.8804	#NUM!	-0.371329	0.871835	1.67463	0.275011	3.09255	#NUM!	#NUM!	#NUM!
															#NUM!	4.41214	4.24755	3.14382	6.09858	2.8804	#NUM!	-0.371329	0.871835	1.67463	0.275011	3.09255	#NUM!	#NUM!	#NUM!
															#NUM!	4.41214	4.24755	3.14382	6.09858	2.8804	#NUM!	-0.371329	0.871835	1.67463	0.275011	3.09255	#NUM!	#NUM!	#NUM!
															#NUM!	4.41214	4.24755	3.14382	6.09858	2.8804	#NUM!	-0.371329	0.871835	1.67463	0.275011	3.09255	#NUM!	#NUM!	#NUM!
															#NUM!	4.41214	4.24755	3.14382	6.09858	2.8804	#NUM!	-0.371329	0.871835	1.67463	0.275011	3.09255	#NUM!	#NUM!	#NUM!
															#NUM!	4.41214	4.24755	3.14382	6.09858	2.8804	#NUM!	-0.371329	0.871835	1.67463	0.275011	3.09255	#NUM!	#NUM!	#NUM!
															#NUM!	4.41214	4.24755	3.14382	6.09858	2.8804	#NUM!	-0.371329	0.871835	1.67463	0.275011	3.09255	#NUM!	#NUM!	#NUM!
															#NUM!	4.41214	4.24755	3.14382	6.09858	2.8804	#NUM!	-0.371329	0.871835	1.67463	0.275011	3.09255	#NUM!	#NUM!	#NUM!
															#NUM!	4.41214	4.24755	3.14382	6.09858	2.8804	#NUM!	-0.371329	0.871835	1.67463	0.275011	3.09255	#NUM!	#NUM!	#NUM!
															#NUM!	4.41214	4.24755	3.14382	6.09858	2.8804	#NUM!	-0.371329	0.871835	1.67463	0.275011	3.09255	#NUM!	#NUM!	#NUM!
															#NUM!	4.41214	4.24755	3.14382	6.09858	2.8804	#NUM!	-0.371329	0.871835	1.67463	0.275011	3.09255	#NUM!	#NUM!	#NUM!
															#NUM!	4.41214	4.24755	3.14382	6.09858	2.8804	#NUM!	-0.371329	0.871835	1.67463	0.275011	3.09255	#NUM!	#NUM!	#NUM!
															#NUM!	4.41214	4.24755	3.14382	6.09858	2.8804	#NUM!	-0.371329	0.871835	1.67463	0.275011	3.09255	#NUM!	#NUM!	#NUM!
															#NUM!	4.41214	4.24755	3.14382	6.09858	2.8804	#NUM!	-0.371329	0.871835	1.67463	0.275011	3.09255	#NUM!	#NUM!	#NUM!
															#NUM!	4.41214	4.24755	3.14382	6.09858	2.8804	#NUM!	-0.371329	0.871835	1.67463	0.275011	3.09255	#NUM!	#NUM!	#NUM!
															#NUM!	4.41214	4.24755	3.14382	6.09858	2.8804	#NUM!	-0.371329	0.871835	1.67463	0.275011	3.09255	#NUM!	#NUM!	#NUM!
															#NUM!	4.41214	4.24755	3.14382	6.09858	2.8804	#NUM!	-0.371329	0.871835	1.67463	0.275011	3.09255	#NUM!	#NUM!	#NUM!
															#NUM!	4.41214	4.24755	3.14382	6.09858	2.8804	#NUM!	-0.371329	0.871835	1.67463	0.275011	3.09255	#NUM!	#NUM!	#NUM!
															#NUM!	4.41214	4.24755	3.14382	6.09858	2.8804	#NUM!	-0.371329	0.871835	1.67463	0.275011	3.09255	#NUM!	#NUM!	#NUM!
															#NUM!	4.41214	4.24755	3.14382	6.09858	2.8804	#NUM!	-0.371329	0.871835	1.67463	0.275011	3.09255	#NUM!	#NUM!	#NUM!
															#NUM!	4.41214	4.24755	3.14382	6.09858	2.8804	#NUM!	-0.371329	0.871835	1.67463	0.275011	3.09255	#NUM!	#NUM!	#NUM!
															#NUM!	4.41214	4.24755	3.14382	6.09858	2.8804	#NUM!	-0.371329	0.871835	1.67463	0.275011	3.09255	#NUM!	#NUM!	#NUM!
															#NUM!	4.41214	4.24755	3.14382	6.09858	2.8804	#NUM!	-0.371329	0.871835	1.67463	0.275011	3.09255	#NUM!	#NUM!	#NUM!
															#NUM!	4.41214	4.24755	3.14382	6.09858	2.8804	#NUM!	-0.371329	0.871835	1.67463	0.275011	3.09255	#NUM!	#NUM!	#NUM!
															#NUM!	4.41214	4.24755	3.14382	6.09858	2.8804	#NUM!	-0.371329	0.871835	1.67463	0.275011	3.09255	#NUM!	#NUM!	#NUM!
															#NUM!	4.41214	4.24755	3.14382	6.09858	2.8804	#NUM!	-0.371329	0.871835	1.67463	0.275011	3.09255	#NUM!	#NUM!	#NUM!
															#NUM!	4.41214	4.24755	3.14382	6.09858	2.8804	#NUM!	-0.371329	0.871835	1.67463	0.275011	3.09255	#NUM!	#NUM!	#NUM!
															#NUM!	4.41214	4.24755	3.14382	6.09858	2.8804	#NUM!	-0.371329	0.871835	1.67463	0.275011	3.09255	#NUM!	#NUM!	#NUM!
															#NUM!	4.41214	4.24755	3.14382	6.09858	2.8804	#NUM!	-0.371329	0.871835	1.67463	0.275011	3.09255	#NUM!	#NUM!	#NUM!
															#NUM!	4.41214	4.24755	3.14382	6.09858	2.8804	#NUM!	-0.371329	0.871835	1.67463	0.275011	3.09255	#NUM!	#NUM!	#NUM!
															#NUM!	4.41214	4.24755	3.14382	6.09858	2.8804	#NUM!	-0.371329	0.871835	1.67463	0.275011	3.09255	#NUM!	#NUM!	#NUM!
															#NUM!	4.41214	4.24755	3.14382	6.09858	2.8804	#NUM!	-0.371329	0.871835	1.67463	0.275011	3.09255	#NUM!	#NUM!	#NUM!
															#NUM!	4.41214	4.24755	3.14382	6.09858	2.8804	#NUM!	-0.371329	0.871835	1.67463	0.275011	3.09255	#NUM!	#NUM!	#NUM!
															#NUM!	4.41214	4.24755	3.14382	6.09858	2.8804	#NUM!	-0.371329	0.871835	1.67463	0.275011	3.09255	#NUM!	#NUM!	#NUM!
															#NUM!	4.41214	4.24755	3.14382	6.09858	2.8804	#NUM!	-0.371329	0.871835	1.67463	0.275011	3.09255	#NUM!	#NUM!	#NUM!
															#NUM!	4.41214	4.24755	3.14382	6.09858	2.8804	#NUM!	-0.371329	0.871835	1.67463	0.275011	3.09255	#NUM!	#NUM!	#NUM!
															#NUM!	4.41214	4.24755	3.14382	6.09858	2.8804	#NUM!	-0.371329	0.871835	1.67463	0.275011	3.09255	#NUM!	#NUM!	#NUM!
															#NUM!	4.41214	4.24755	3.14382	6.09858	2.8804	#NUM!	-0.371329	0.871835	1.67463	0.275011	3.09255	#NUM!	#NUM!	#NUM!
															#NUM!	4.41214	4.24755	3.14382	6.09858	2.8804	#NUM!	-0.371329	0.871835	1.67463	0.275011	3.09255	#NUM!	#NUM!	#NUM!
															#NUM!	4.41214	4.24755	3.14382	6.09858	2.8804	#NUM!	-0.371329	0.871835	1.67463	0.275011	3.09255	#NUM!	#NUM!	#NUM!
															#NUM!	4.41214	4.24755	3.14382	6.09858	2.8804	#NUM!	-0.371329	0.871835	1.67463	0.275011	3.09255	#NUM!	#NUM!	#NUM!
															#NUM!	4.41214	4.24755	3.14382	6.09858	2.8804	#NUM!	-0.371329	0.871835	1.67463	0.275011	3.09255	#NUM!	#NUM!	#NUM!
															#NUM!	4.41214	4.24755	3.14382	6.09858	2.8804	#NUM!	-0.371329	0.871835	1.67463	0.275011	3.09255	#NUM!	#NUM!	#NUM!
															#NUM!	4.41214	4.24755	3.14382	6.09858	2.8804	#NUM!	-0.371329	0.871835	1.67463	0.275011	3.09255	#NUM!	#NUM!	#NUM!
															#NUM!	4.41214	4.24755	3.14382	6.09858	2.8804	#NUM!	-0.371329	0.871835	1.67463	0.275011	3.09255	#NUM!	#NUM!	#NUM!
															#NUM!	4.41214	4.24755	3.14382	6.09858	2.8804	#NUM!	-0.371329	0.871835	1.67463	0.275011	3.09255	#NUM!	#NUM!	#NUM!
															#NUM!	4.41214	4.24755	3.14382	6.09858	2.8804	#NUM!	-0.371329	0.871835	1.67463	0.275011	3.09255	#NUM!	#NUM!	#NUM!
															#NUM!	4.41214	4.24755	3.14382	6.09858	2.8804	#NUM!	-0.371329	0.871835	1.67463	0.275011	3.09255	#NUM!	#NUM!	#NUM!
															#NUM!	4.41214	4.24755	3.14382	6.09858	2.8804	#NUM!	-0.371329	0.871835	1.67463	0.275011	3.09255	#NUM!	#NUM!	#NUM!
															#NUM!	4.41214	4.24755	3.14382	6.09858	2.8804	#NUM!	-0.371329	0.871835	1.67463	0.275011	3.09255	#NUM!	#NUM!	#NUM!
															#NUM!	4.41214	4.24755	3.14382	6.09858	2.8804	#NUM!	-0.371329	0.871835	1.67463	0.275011	3.09255	#NUM!	#NUM!	#NUM!
															#NUM!	4.41214	4.24755	3.14382	6.09858	2.8804	#NUM!	-0.371329	0.871835	1.67463	0.275011	3.09255	#NUM!	#NUM!	#NUM!
															#NUM!	4.41214	4.24755	3.14382	6.09858	2.8804	#NUM!	-0.371329	0.871835	1.67463	0.275011	3.09255	#NUM!	#NUM!	#NUM!
															#NUM!	4.41214	4.24755	3.14382	6.09858	2.8804	#NUM!	-0.371329	0.871835	1.67463	0.275011	3.09255	#NUM!	#NUM!	#NUM!
															#NUM!	4.41214	4.24755	3.14382	6.09858	2.8804	#NUM!	-0.371329	0.871835	1.67463	0.275011	3.09255	#NUM!	#NUM!	#NUM!
															#NUM!	4.41214	4.24755	3.14382	6.09858	2.8804	#NUM!	-0.371329	0.871835	1.67463	0.275011	3.09255	#NUM!	#NUM!	#NUM!
															#NUM!	4.41214	4.24755	3.14382	6.09858	2.8804	#NUM!	-0.371329	0.871835	1.67463	0.275011	3.09255	#NUM!	#NUM!	#NUM!
															#NUM!	4.41214	4.24755	3.14382	6.09858	2.8804	#NUM!	-0.371329	0.871835	1.67463	0.275011	3.09255	#NUM!	#NUM!	#NUM!
															#NUM!	4.41214	4.24755	3.14382	6.09858	2.8804	#NUM!	-0.371329	0.871835	1.67463	0.275011	3.09255	#NUM!	#NUM!	#NUM!
															#NUM!	4.41214	4.24755	3.14382	6.09858	2.8804	#NUM!	-0.371329	0.871835	1.67463	0.275011	3.09255	#NUM!	#NUM!	#NUM!
															#NUM!	4.41214	4.24755	3.14382	6.09858	2.8804	#NUM!	-0.371329	0.871835	1.67463	0.275011	3.09255	#NUM!	#NUM!	#NUM!
															#NUM!	4.41214	4.24755	3.14382	6.09858	2.8804	#NUM!	-0.371329	0.871835	1.67463	0.275011	3.09255	#NUM!	#NUM!	#NUM!
															#NUM!	4.41214	4.24755	3.14382	6.09858	2.8804	#NUM!	-0.371329	0.871835	1.67463	0.275011	3.09255	#NUM!	#NUM!	#NUM!
															#NUM!	4.41214	4.24755	3.14382	6.09858	2.8804	#NUM!	-0.371329	0.871835	1.67463	0.275011	3.09255	#NUM!	#NUM!	#NUM!
															#NUM!	4.41214	4.24755	3.14382	6.09858	2.8804	#NUM!	-0.371329	0.871835	1.67463	0.275011	3.09255	#NUM!	#NUM!	#NUM!
															#NUM!	4.41214	4.24755	3.14382	6.09858	2.8804	#NUM!	-0.371329	0.871835	1.67463	0.275011	3.09255	#NUM!	#NUM!	#NUM!
															#NUM!	4.41214	4.24755	3.14382	6.09858	2.8804	#NUM!	-0.371329	0.871835	1.67463	0.275011	3.09255	#NUM!	#NUM!	#NUM!
															#NUM!	4.41214	4.24755	3.14382	6.09858	2.8804	#NUM!	-0.371329	0.871835	1.67463	0.275011	3.09255	#NUM!	#NUM!	#NUM!
															#NUM!	4.41214	4.24755	3.14382	6.09858	2.8804	#NUM!	-0.371329	0.871835	1.67463	0.275011	3.09255	#NUM!	#NUM!	#NUM!
															#NUM!	4.41214	4.24755	3.14382	6.09858	2.8804	#NUM!	-0.371329	0.871835	1.67463	0.275011	3.09255	#NUM!	#NUM!	#NUM!
															#NUM!	4.41214	4.24755	3.14382	6.09858	2.8804	#NUM!	-0.371329	0.871835	1.67463	0.275011	3.09255	#NUM!	#NUM!	#NUM!
															#NUM!	4.41214	4.24755	3.14382	6.09858	2.8804	#NUM!	-0.371329	0.871835	1.67463	0.275011	3.09255	#NUM!	#NUM!	#NUM!
															#NUM!	4.41214	4.24755	3.14382	6.09858	2.8804	#NUM!	-0.371329	0.871835	1.67463	0.275011	3.09255	#NUM!	#NUM!	#NUM!
															#NUM!	4.41214	4.24755	3.14382	6.09858	2.8804	#NUM!	-0.371329	0.871835	1.67463	0.275011	3.09255	#NUM!	#NUM!	#NUM!
															#NUM!	4.41214	4.24755	3.14382	6.09858	2.8804	#NUM!	-0.371329	0.871835	1.67463	0.275011	3.09255	#NUM!	#NUM!	#NUM!
															#NUM!	4.41214	4.24755	3.14382	6.09858	2.8804	#NUM!	-0.371329	0.871835	1.67463	0.275011	3.09255	#NUM!	#NUM!	#NUM!
															#NUM!	4.41214	4.24755	3.14382	6.09858	2.8804	#NUM!	-0.371329	0.871835	1.67463	0.275011	3.09255	#NUM!	#NUM!	#NUM!
															#NUM!	4.41214	4.24755	3.14382	6.09858	2.8804	#NUM!	-0.371329	0.871835	1.67463	0.275011	3.09255	#NUM!	#NUM!	#NUM!
															#NUM!	4.41214	4.24755	3.14382	6.09858	2.8804	#NUM!	-0.371329	0.871835	1.67463	0.275011	3.09255	#NUM!	#NUM!	#NUM!
															#NUM!	4.41214	4.24755	3.14382	6.09858	2.8804	#NUM!	-0.371329	0.871835	1.67463	0.275011	3.09255	#NUM!	#NUM!	#NUM!
															#NUM!	4.41214	4.24755	3.14382	6.09858	2.8804	#NUM!	-0.371329	0.871835	1.67463	0.275011	3.09255	#NUM!	#NUM!	#NUM!
															#NUM!	4.41214	4.24755	3.14382	6.09858	2.8804	#NUM!	-0.371329	0.871835	1.67463	0.275011	3.09255	#NUM!	#NUM!	#NUM!
															#NUM!	4.41214	4.24755	3.14382	6.09858	2.8804	#NUM!	-0.371329	0.871835	1.67463	0.275011	3.09255	#NUM!	#NUM!	#NUM!
															#NUM!	4.41214	4.24755	3.14382	6.09858	2.8804	#NUM!	-0.371329	0.871835	1.67463	0.275011	3.09255	#NUM!	#NUM!	#NUM!
															#NUM!	4.41214	4.24755	3.14382	6.09858	2.8804	#NUM!	-0.371329	0.871835	1.67463	0.275011	3.09255	#NUM!	#NUM!	#NUM!
															#NUM!	4.41214	4.24755	3.14382	6.09858	2.8804	#NUM!	-0.371329	0.871835	1.67463	0.275011	3.09255	#NUM!	#NUM!	#NUM!
															#NUM!	4.41214	4.24755	3.14382	6.09858	2.8804	#NUM!	-0.371329	0.871835	1.67463	0.275011	3.09255	#NUM!	#NUM!	#NUM!
															#NUM!	4.41214	4.24755	3.14382	6.09858	2.8804	#NUM!	-0.371329	0.871835	1.67463	0.275011	3.09255	#NUM!	#NUM!	#NUM!
															#NUM!	4.41214	4.24755	3.14382	6.09858	2.8804	#NUM!	-0.371329	0.871835	1.67463	0.275011	3.09255	#NUM!	#NUM!	#NUM!
															#NUM!	4.41214	4.24755	3.14382	6.09858	2.8804	#NUM!	-0.371329	0.871835	1.67463	0.275011	3.09255	#NUM!	#NUM!	#NUM!
															#NUM!	4.41214	4.24755	3.14382	6.09858	2.8804	#NUM!	-0.371329	0.871835	1.67463	0.275011	3.09255	#NUM!	#NUM!	#NUM!
															#NUM!	4.41214	4.24755	3.14382	6.09858	2.8804	#NUM!	-0.371329	0.871835	1.67463	0.275011	3.09255	#NUM!	#NUM!	#NUM!
															#NUM!	4.41214	4.24755	3.14382	6.09858	2.8804	#NUM!	-0.371329	0.871835	1.67463	0.275011	3.09255	#NUM!	#NUM!	#NUM!
															#NUM!	4.41214	4.24755	3.14382	6.09858	2.8804	#NUM!	-0.371329	0.871835	1.67463	0.275011	3.09255	#NUM!	#NUM!	#NUM!
															#NUM!	4.41214	4.24755	3.14382	6.09858	2.8804	#NUM!	-0.371329	0.871835	1.67463	0.275011	3.09255	#NUM!	#NUM!	#NUM!
															#NUM!	4.41214	4.24755	3.14382	6.09858	2.8804	#NUM!	-0.371329	0.871835	1.67463	0.275011	3.09255	#NUM!	#NUM!	#NUM!
															#NUM!	4.41214	4.24755	3.14382	6.09858	2.8804	#NUM!	-0.371329	0.871835	1.67463	0.275011	3.09255	#NUM!	#NUM!	#NUM!
															#NUM!	4.41214	4.24755	3.14382	6.09858	2.8804	#NUM!	-0.371329	0.871835	1.67463	0.275011	3.09255	#NUM!	#NUM!	#NUM!
															#NUM!	4.41214	4.24755	3.14382	6.09858	2.8804	#NUM!	-0.371329	0.871835	1.67463	0.275011	3.09255	#NUM!	#NUM!	#NUM!
															#NUM!	4.41214	4.24755	3.14382	6.09858	2.8804	#NUM!	-0.371329	0.871835	1.67463	0.275011	3.09255	#NUM!	#NUM!	#NUM!
															#NUM!	4.41214	4.24755	3.14382	6.09858	2.8804	#NUM!	-0.371329	0.871835	1.67463	0.275011	3.09255	#NUM!	#NUM!	#NUM!
															#NUM!	4.41214	4.24755	3.14382	6.09858	2.8804	#NUM!	-0.371329	0.871835	1.67463	0.275011	3.09255	#NUM!	#NUM!	#NUM!
															#NUM!	4.41214	4.24755	3.14382	6.09858	2.8804	#NUM!	-0.371329	0.871835	1.67463	0.275011	3.09255	#NUM!	#NUM!	#NUM!
															#NUM!	4.41214	4.24755	3.14382	6.09858	2.8804	#NUM!	-0.371329	0.871835	1.67463	0.275011	3.09255	#NUM!	#NUM!	#NUM!
															#NUM!	4.41214	4.24755	3.14382	6.09858	2.8804	#NUM!	-0.371329	0.871835	1.67463	0.275011	3.09255	#NUM!	#NUM!	#NUM!
															#NUM!	4.41214	4.24755	3.14382	6.09858	2.8804	#NUM!	-0.371329	0.871835	1.67463	0.275011	3.09255	#NUM!	#NUM!	#NUM!
															#NUM!	4.41214	4.24755	3.14382	6.09858	2.8804	#NUM!	-0.371329	0.871835	1.67463	0.275011	3.09255	#NUM!	#NUM!	#NUM!
															#NUM!	4.41214	4.24755	3.14382	6.09858	2.8804	#NUM!	-0.371329	0.871835	1.67463	0.275011	3.09255	#NUM!	#NUM!	#NUM!
															#NUM!	4.41214	4.24755	3.14382	6.09858	2.8804	#NUM!	-0.371329	0.871835	1.67463	0.275011	3.09255	#NUM!	#NUM!	#NUM!
															#NUM!	4.41214	4.24755	3.14382	6.09858	2.8804	#NUM!	-0.371329	0.871835	1.67463	0.275011	3.09255	#NUM!	#NUM!	#NUM!
															#NUM!	4.41214	4.24755	3.14382	6.09858	2.8804	#NUM!	-0.371329	0.871835	1.67463	0.275011	3.09255	#NUM!	#NUM!	#NUM!
															#NUM!	4.41214	4.24755	3.14382	6.09858	2.8804	#NUM!	-0.371329	0.871835	1.67463	0.275011	3.09255	#NUM!	#NUM!	#NUM!
															#NUM!	4.41214	4.24755	3.14382	6.09858	2.8804	#NUM!	-0.371329	0.871835	1.67463	0.275011	3.09255	#NUM!	#NUM!	#NUM!
															#NUM!	4.41214	4.24755	3.14382	6.09858	2.8804	#NUM!	-0.371329	0.871835	1.67463	0.275011	3.09255	#NUM!	#NUM!	#NUM!
															#NUM!	4.41214	4.24755	3.14382	6.09858	2.8804	#NUM!	-0.371329	0.871835	1.67463	0.275011	3.09255	#NUM!	#NUM!	#NUM!
															#NUM!	4.41214	4.24755	3.14382	6.09858	2.8804	#NUM!	-0.371329	0.871835	1.67463	0.275011	3.09255	#NUM!	#NUM!	#NUM!
															#NUM!	4.41214	4.24755	3.14382	6.09858	2.8804	#NUM!	-0.371329	0.871835	1.67463	0.275011	3.09255	#NUM!	#NUM!	#NUM!
															#NUM!	4.41214	4.24755	3.14382	6.09858	2.8804	#NUM!	-0.371329	0.871835	1.67463	0.275011	3.09255	#NUM!	#NUM!	#NUM!
															#NUM!	4.41214	4.24755	3.14382	6.09858	2.8804	#NUM!	-0.371329	0.871835	1.67463	0.275011	3.09255	#NUM!	#NUM!	#NUM!
															#NUM!	4.41214	4.24755	3.14382	6.09858	2.8804	#NUM!	-0.371329	0.871835	1.67463	0.275011	3.09255	#NUM!	#NUM!	#NUM!
															#NUM!	4.41214	4.24755	3.14382	6.09858	2.8804	#NUM!	-0.371329	0.871835	1.67463	0.275011	3.09255	#NUM!	#NUM!	#NUM!
															#NUM!	4.41214	4.24755	3.14382	6.09858	2.8804	#NUM!	-0.371329	0.871835	1.67463	0.275011	3.09255	#NUM!	#NUM!	#NUM!
															#NUM!	4.41214	4.24755	3.14382	6.09858	2.8804	#NUM!	-0.371329	0.871835	1.67463	0.275011	3.09255	#NUM!	#NUM!	#NUM!
															#NUM!	4.41214	4.24755	3.14382	6.09858	2.8804	#NUM!	-0.371329	0.871835	1.67463	0.275011	3.09255	#NUM!	#NUM!	#NUM!
															#NUM!	4.41214	4.24755	3.14382	6.09858	2.8804	#NUM!	-0.371329	0.871835	1.67463	0.275011	3.09255	#NUM!	#NUM!	#NUM!
															#NUM!	4.41214	4.24755	3.14382	6.09858	2.8804	#NUM!	-0.371329	0.871835	1.67463	0.275011	3.09255	#NUM!	#NUM!	#NUM!
															#NUM!	4.41214	4.24755	3.14382	6.09858	2.8804	#NUM!	-0.371329	0.871835	1.67463	0.275011	3.09255	#NUM!	#NUM!	#NUM!
															#NUM!	4.41214	4.24755	3.14382	6.09858	2.8804	#NUM!	-0.371329	0.871835	1.67463	0.275011	3.09255	#NUM!	#NUM!	#NUM!
															#NUM!	4.41214	4.24755	3.14382	6.09858	2.8804	#NUM!	-0.371329	0.871835	1.67463	0.275011	3.09255	#NUM!	#NUM!	#NUM!
															#NUM!	4.41214	4.24755	3.14382	6.09858	2.8804	#NUM!	-0.371329	0.871835	1.67463	0.275011	3.09255	#NUM!	#NUM!	#NUM!
															#NUM!	4.41214	4.24755	3.14382	6.09858	2.8804	#NUM!	-0.371329	0.871835	1.67463	0.275011	3.09255	#NUM!	#NUM!	#NUM!
															#NUM!	4.41214	4.24755	3.14382	6.09858	2.8804	#NUM!	-0.371329	0.871835	1.67463	0.275011	3.09255	#NUM!	#NUM!	#NUM!
															#NUM!	4.41214	4.24755	3.14382	6.09858	2.8804	#NUM!	-0.371329	0.871835	1.67463	0.275011	3.09255	#NUM!	#NUM!	#NUM!
															#NUM!	4.41214	4.24755	3.14382	6.09858	2.8804	#NUM!	-0.371329	0.871835	1.67463	0.275011	3.09255	#NUM!	#NUM!	#NUM!
															#NUM!	4.41214	4.24755	3.14382	6.09858	2.8804	#NUM!	-0.371329	0.871835	1.67463	0.275011	3.09255	#NUM!	#NUM!	#NUM!
															#NUM!	4.41214	4.24755	3.14382	6.09858	2.8804	#NUM!	-0.371329	0.871835	1.67463	0.275011	3.09255	#NUM!	#NUM!	#NUM!
															#NUM!	4.41214	4.24755	3.14382	6.09858	2.8804	#NUM!	-0.371329	0.871835	1.67463	0.275011	3.09255	#NUM!	#NUM!	#NUM!
															#NUM!	4.41214	4.24755	3.14382	6.09858	2.8804	#NUM!	-0.371329	0.871835	1.67463	0.275011	3.09255	#NUM!	#NUM!	#NUM!
															#NUM!	4.41214	4.24755	3.14382	6.09858	2.8804	#NUM!	-0.371329	0.871835	1.67463	0.275011	3.09255	#NUM!	#NUM!	#NUM!
															#NUM!	4.41214	4.24755	3.14382	6.09858	2.8804	#NUM!	-0.371329	0.871835	1.67463	0.275011	3.09255	#NUM!	#NUM!	#NUM!
															#NUM!	4.41214	4.24755	3.14382	6.09858	2.8804	#NUM!	-0.371329	0.871835	1.67463	0.275011	3.09255	#NUM!	#NUM!	#NUM!
															#NUM!	4.41214	4.24755	3.14382	6.09858	2.8804	#NUM!	-0.371329	0.871835	1.67463	0.275011	3.09255	#NUM!	#NUM!	#NUM!
															#NUM!	4.41214	4.24755	3.14382	6.09858	2.8804	#NUM!	-0.371329	0.871835	1.67463	0.275011	3.09255	#NUM!	#NUM!	#NUM!
															#NUM!	4.41214	4.24755	3.14382	6.09858	2.8804	#NUM!	-0.371329	0.871835	1.67463	0.275011	3.09255	#NUM!	#NUM!	#NUM!
															#NUM!	4.41214	4.24755	3.14382	6.09858	2.8804	#NUM!	-0.371329	0.871835	1.67463	0.275011	3.09255	#NUM!	#NUM!	#NUM!
															#NUM!	4.41214	4.24755	3.14382	6.09858	2.8804	#NUM!	-0.371329	0.871835	1.67463	0.275011	3.09255	#NUM!	#NUM!	#NUM!
															#NUM!	4.41214	4.24755	3.14382	6.09858	2.8804	#NUM!	-0.371329	0.871835	1.67463	0.275011	3.09255	#NUM!	#NUM!	#NUM!
															#NUM!	4.41214	4.24755	3.14382	6.09858	2.8804	#NUM!	-0.371329	0.871835	1.67463	0.275011	3.09255	#NUM!	#NUM!	#NUM!
															#NUM!	4.41214	4.24755	3.14382	6.09858	2.8804	#NUM!	-0.371329	0.871835	1.67463	0.275011	3.09255	#NUM!	#NUM!	#NUM!
															#NUM!	4.41214	4.24755	3.14382	6.09858	2.8804	#NUM!	-0.371329	0.871835	1.67463	0.275011	3.09255	#NUM!	#NUM!	#NUM!
															#NUM!	4.41214	4.24755	3.14382	6.09858	2.8804	#NUM!	-0.371329	0.871835	1.67463	0.275011	3.09255	#NUM!	#NUM!	#NUM!
															#NUM!	4.41214	4.24755	3.14382	6.09858	2.8804	#NUM!	-0.371329	0.871835	1.67463	0.275011	3.09255	#NUM!	#NUM!	#NUM!
															#NUM!	4.41214	4.24755	3.14382	6.09858	2.8804	#NUM!	-0.371329	0.871835	1.67463	0.275011	3.09255	#NUM!	#NUM!	#NUM!
															#NUM!	4.41214	4.24755	3.14382	6.09858	2.8804	#NUM!	-0.371329	0.871835	1.67463	0.275011	3.09255	#NUM!	#NUM!	#NUM!
															#NUM!	4.41214	4.24755	3.14382	6.09858	2.8804	#NUM!	-0.371329	0.871835	1.67463	0.275011	3.09255	#NUM!	#NUM!	#NUM!
															#NUM!	4.41214	4.24755	3.14382	6.09858	2.8804	#NUM!	-0.371329	0.871835	1.67463	0.275011	3.09255	#NUM!	#NUM!	#NUM!
															#NUM!	4.41214	4.24755	3.14382	6.09858	2.8804	#NUM!	-0.371329	0.871835	1.67463	0.275011	3.09255	#NUM!	#NUM!	#NUM!
															#NUM!	4.41214	4.24755	3.14382	6.09858	2.8804	#NUM!	-0.371329	0.871835	1.67463	0.275011	3.09255	#NUM!	#NUM!	#NUM!
															#NUM!	4.41214	4.24755	3.14382	6.09858	2.8804	#NUM!	-0.371329	0.871835	1.67463	0.275011	3.09255	#NUM!	#NUM!	#NUM!
															#NUM!	4.41214	4.24755	3.14382	6.09858	2.8804	#NUM!	-0.371329	0.871835	1.67463	0.275011	3.09255	#NUM!	#NUM!	#NUM!
															#NUM!	4.41214	4.24755	3.14382	6.09858	2.8804	#NUM!	-0.371329	0.871835	1.67463	0.275011	3.09255	#NUM!	#NUM!	#NUM!
															#NUM!	4.41214	4.24755	3.14382	6.09858	2.8804	#NUM!	-0.371329	0.871835	1.67463	0.275011	3.09255	#NUM!	#NUM!	#NUM!
															#NUM!	4.41214	4.24755	3.14382	6.09858	2.8804	#NUM!	-0.371329	0.871835	1.67463	0.275011	3.09255	#NUM!	#NUM!	#NUM!
															#NUM!	4.41214	4.24755	3.14382	6.09858	2.8804	#NUM!	-0.371329	0.871835	1.67463	0.275011	3.09255	#NUM!	#NUM!	#NUM!
															#NUM!	4.41214	4.24755	3.14382	6.09858	2.8804	#NUM!	-0.371329	0.871835	1.67463	0.275011	3.09255	#NUM!	#NUM!	#NUM!
															#NUM!	4.41214	4.24755	3.14382	6.09858	2.8804	#NUM!	-0.371329	0.871835	1.67463	0.275011	3.09255	#NUM!	#NUM!	#NUM!
															#NUM!	4.41214	4.24755	3.14382	6.09858	2.8804	#NUM!	-0.371329	0.871835	1.67463	0.275011	3.09255	#NUM!	#NUM!	#NUM!
															#NUM!	4.41214	4.24755	3.14382	6.09858	2.8804	#NUM!	-0.371329	0.871835	1.67463	0.275011	3.09255	#NUM!	#NUM!	#NUM!
															#NUM!	4.41214	4.24755	3.14382	6.09858	2.8804	#NUM!	-0.371329	0.871835	1.67463	0.275011	3.09255	#NUM!	#NUM!	#NUM!
															#NUM!	4.41214	4.24755	3.14382	6.09858	2.8804	#NUM!	-0.371329	0.871835	1.67463	0.275011	3.09255	#NUM!	#NUM!	#NUM!
															#NUM!	4.41214	4.24755	3.14382	6.09858	2.8804	#NUM!	-0.371329	0.871835	1.67463	0.275011	3.09255	#NUM!	#NUM!	#NUM!
															#NUM!	4.41214	4.24755	3.14382	6.09858	2.8804	#NUM!	-0.371329	0.871835	1.67463	0.275011	3.09255	#NUM!	#NUM!	#NUM!
															#NUM!	4.41214	4.24755	3.14382	6.09858	2.8804	#NUM!	-0.371329	0.871835	1.67463	0.275011	3.09255	#NUM!	#NUM!	#NUM!
															#NUM!	4.41214	4.24755	3.14382	6.09858	2.8804	#NUM!	-0.371329	0.871835	1.67463	0.275011	3.09255	#NUM!	#NUM!	#NUM!
															#NUM!	4.41214	4.24755	3.14382	6.09858	2.8804	#NUM!	-0.371329	0.871835	1.67463	0.275011	3.09255	#NUM!	#NUM!	#NUM!
															#NUM!	4.41214	4.24755	3.14382	6.09858	2.8804	#NUM!	-0.371329	0.871835	1.67463	0.275011	3.09255	#NUM!	#NUM!	#NUM!
															#NUM!	4.41214	4.24755	3.14382	6.09858	2.8804	#NUM!	-0.371329	0.871835	1.67463	0.275011	3.09255	#NUM!	#NUM!	#NUM!
															#NUM!	4.41214	4.24755	3.14382	6.09858	2.8804	#NUM!	-0.371329	0.871835	1.67463	0.275011	3.09255	#NUM!	#NUM!	#NUM!
															#NUM!	4.41214	4.24755	3.14382	6.09858	2.8804	#NUM!	-0.371329	0.871835	1.67463	0.275011	3.09255	#NUM!	#NUM!	#NUM!
															#NUM!	4.41214	4.24755	3.14382	6.09858	2.8804	#NUM!	-0.371329	0.871835	1.67463	0.275011	3.09255	#NUM!	#NUM!	#NUM!
															#NUM!	4.41214	4.24755	3.14382	6.09858	2.8804	#NUM!	-0.371329	0.871835	1.67463	0.275011	3.09255	#NUM!	#NUM!	#NUM!
															#NUM!	4.41214	4.24755	3.14382	6.09858	2.8804	#NUM!	-0.371329	0.871835	1.67463	0.275011	3.09255	#NUM!	#NUM!	#NUM!
															#NUM!	4.41214	4.24755	3.14382	6.09858	2.8804	#NUM!	-0.371329	0.871835	1.67463	0.275011	3.09255	#NUM!	#NUM!	#NUM!
															#NUM!	4.41214	4.24755	3.14382	6.09858	2.8804	#NUM!	-0.371329	0.871835	1.67463	0.275011	3.09255	#NUM!	#NUM!	#NUM!
															#NUM!	4.41214	4.24755	3.14382	6.09858	2.8804	#NUM!	-0.371329	0.871835	1.67463	0.275011	3.09255	#NUM!	#NUM!	#NUM!
															#NUM!	4.41214	4.24755	3.14382	6.09858	2.8804	#NUM!	-0.371329	0.871835	1.67463	0.275011	3.09255	#NUM!	#NUM!	#NUM!
															#NUM!	4.41214	4.24755	3.14382	6.09858	2.8804	#NUM!	-0.371329	0.871835	1.67463	0.275011	3.09255	#NUM!	#NUM!	#NUM!
															#NUM!	4.41214	4.24755	3.14382	6.09858	2.8804	#NUM!	-0.371329	0.871835	1.67463	0.275011	3.09255	#NUM!	#NUM!	#NUM!
															#NUM!	4.41214	4.24755	3.14382	6.09858	2.8804	#NUM!	-0.371329	0.871835	1.67463	0.275011	3.09255	#NUM!	#NUM!	#NUM!
															#NUM!	4.41214	4.24755	3.14382	6.09858	2.8804	#NUM!	-0.371329	0.871835	1.67463	0.275011	3.09255	#NUM!	#NUM!	#NUM!
															#NUM!	4.41214	4.24755	3.14382	6.09858	2.8804	#NUM!	-0.371329	0.871835	1.67463	0.275011	3.09255	#NUM!	#NUM!	#NUM!
															#NUM!	4.41214	4.24755	3.14382	6.09858	2.8804	#NUM!	-0.371329	0.871835	1.67463	0.275011	3.09255	#NUM!	#NUM!	#NUM!
															#NUM!	4.41214	4.24755	3.14382	6.09858	2.8804	#NUM!	-0.371329	0.871835	1.67463	0.275011	3.09255	#NUM!	#NUM!	#NUM!
															#NUM!	4.41214	4.24755	3.14382	6.09858	2.8804	#NUM!	-0.371329	0.871835	1.67463	0.275011	3.09255	#NUM!	#NUM!	#NUM!
															#NUM!	4.41214	4.24755	3.14382	6.09858	2.8804	#NUM!	-0.371329	0.871835	1.67463	0.275011	3.09255	#NUM!	#NUM!	#NUM!
															#NUM!	4.41214	4.24755	3.14382	6.09858	2.8804	#NUM!	-0.371329	0.871835	1.67463	0.275011	3.09255	#NUM!	#NUM!	#NUM!
															#NUM!	4.41214	4.24755	3.14382	6.09858	2.8804	#NUM!	-0.371329	0.871835	1.67463	0.275011	3.09255	#NUM!	#NUM!	#NUM!
															#NUM!	4.41214	4.24755	3.14382	6.09858	2.8804	#NUM!	-0.371329	0.871835	1.67463	0.275011	3.09255	#NUM!	#NUM!	#NUM!
															#NUM!	4.41214	4.24755	3.14382	6.09858	2.8804	#NUM!	-0.371329	0.871835	1.67463	0.275011	3.09255	#NUM!	#NUM!	#NUM!
															#NUM!	4.41214	4.24755	3.14382	6.09858	2.8804	#NUM!	-0.371329	0.871835	1.67463	0.275011	3.09255	#NUM!	#NUM!	#NUM!
															#NUM!	4.41214	4.24755	3.14382	6.09858	2.8804	#NUM!	-0.371329	0.871835	1.67463	0.275011	3.09255	#NUM!	#NUM!	#NUM!
															#NUM!	4.41214	4.24755	3.14382	6.09858	2.8804	#NUM!	-0.371329	0.871835	1.67463	0.275011	3.09255	#NUM!	#NUM!	#NUM!
															#NUM!	4.41214	4.24755	3.14382	6.09858	2.8804	#NUM!	-0.371329	0.871835	1.67463	0.275011	3.09255	#NUM!	#NUM!	#NUM!
															#NUM!	4.41214	4.24755	3.14382	6.09858	2.8804	#NUM!	-0.371329	0.871835	1.67463	0.275011	3.09255	#NUM!	#NUM!	#NUM!
															#NUM!	4.41214	4.24755	3.14382	6.09858	2.8804	#NUM!	-0.371329	0.871835	1.67463	0.275011	3.09255	#NUM!	#NUM!	#NUM!
															#NUM!	4.41214	4.24755	3.14382	6.09858	2.8804	#NUM!	-0.371329	0.871835	1.67463	0.275011	3.09255	#NUM!	#NUM!	#NUM!
															#NUM!	4.41214	4.24755	3.14382	6.09858	2.8804	#NUM!	-0.371329	0.871835	1.67463	0.275011	3.09255	#NUM!	#NUM!	#NUM!
															#NUM!	4.41214	4.24755	3.14382	6.09858	2.8804	#NUM!	-0.371329	0.871835	1.67463	0.275011	3.09255	#NUM!	#NUM!	#NUM!
															#NUM!	4.41214	4.24755	3.14382	6.09858	2.8804	#NUM!	-0.371329	0.871835	1.67463	0.275011	3.09255	#NUM!	#NUM!	#NUM!
															#NUM!	4.41214	4.24755	3.14382	6.09858	2.8804	#NUM!	-0.371329	0.871835	1.67463	0.275011	3.09255	#NUM!	#NUM!	#NUM!
															#NUM!	4.41214	4.24755	3.14382	6.09858	2.8804	#NUM!	-0.371329	0.871835	1.67463	0.275011	3.09255	#NUM!	#NUM!	#NUM!
															#NUM!	4.41214	4.24755	3.14382	6.09858	2.8804	#NUM!	-0.371329	0.871835	1.67463	0.275011	3.09255	#NUM!	#NUM!	#NUM!
															#NUM!	4.41214	4.24755	3.14382	6.09858	2.8804	#NUM!	-0.371329	0.871835	1.67463	0.275011	3.09255	#NUM!	#NUM!	#NUM!
															#NUM!	4.41214	4.24755	3.14382	6.09858	2.8804	#NUM!	-0.371329	0.871835	1.67463	0.275011	3.09255	#NUM!	#NUM!	#NUM!
															#NUM!	4.41214	4.24755	3.14382	6.09858	2.8804	#NUM!	-0.371329	0.871835	1.67463	0.275011	3.09255	#NUM!	#NUM!	#NUM!
															#NUM!	4.41214	4.24755	3.14382	6.09858	2.8804	#NUM!	-0.371329	0.871835	1.67463	0.275011	3.09255	#NUM!	#NUM!	#NUM!
															#NUM!	4.41214	4.24755	3.14382	6.09858	2.8804	#NUM!	-0.371329	0.871835	1.67463	0.275011	3.09255	#NUM!	#NUM!	#NUM!
															#NUM!	4.41214	4.24755	3.14382	6.09858	2.8804	#NUM!	-0.371329	0.871835	1.67463	0.275011	3.09255	#NUM!	#NUM!	#NUM!
															#NUM!	4.41214	4.24755	3.14382	6.09858	2.8804	#NUM!	-0.371329	0.871835	1.67463	0.275011	3.09255	#NUM!	#NUM!	#NUM!
															#NUM!	4.41214	4.24755	3.14382	6.09858	2.8804	#NUM!	-0.371329	0.871835	1.67463	0.275011	3.09255	#NUM!	#NUM!	#NUM!
															#NUM!	4.41214	4.24755	3.14382	6.09858	2.8804	#NUM!	-0.371329	0.871835	1.67463	0.275011	3.09255	#NUM!	#NUM!	#NUM!
															#NUM!	4.41214	4.24755	3.14382	6.09858	2.8804	#NUM!	-0.371329	0.871835	1.67463	0.275011	3.09255	#NUM!	#NUM!	#NUM!
															#NUM!	4.41214	4.24755	3.14382	6.09858	2.8804	#NUM!	-0.371329	0.871835	1.67463	0.275011	3.09255	#NUM!	#NUM!	#NUM!
															#NUM!	4.41214	4.24755	3.14382	6.09858	2.8804	#NUM!	-0.371329	0.871835	1.67463	0.275011	3.09255	#NUM!	#NUM!	#NUM!
															#NUM!	4.41214	4.24755	3.14382	6.09858	2.8804	#NUM!	-0.371329	0.871835	1.67463	0.275011	3.09255	#NUM!	#NUM!	#NUM!
															#NUM!	4.41214	4.24755	3.14382	6.09858	2.8804	#NUM!	-0.371329	0.871835	1.67463	0.275011	3.09255	#NUM!	#NUM!	#NUM!
															#NUM!	4.41214	4.24755	3.14382	6.09858	2.8804	#NUM!	-0.371329	0.871835	1.67463	0.275011	3.09255	#NUM!	#NUM!	#NUM!
															#NUM!	4.41214	4.24755	3.14382	6.09858	2.8804	#NUM!	-0.371329	0.871835	1.67463	0.275011	3.09255	#NUM!	#NUM!	#NUM!
															#NUM!	4.41214	4.24755	3.14382	6.09858	2.8804	#NUM!	-0.371329	0.871835	1.67463	0.275011	3.09255	#NUM!	#NUM!	#NUM!
															#NUM!	4.41214	4.24755	3.14382	6.09858	2.8804	#NUM!	-0.371329	0.871835	1.67463	0.275011	3.09255	#NUM!	#NUM!	#NUM!
															#NUM!	4.41214	4.24755	3.14382	6.09858	2.8804	#NUM!	-0.371329	0.871835	1.67463	0.275011	3.09255	#NUM!	#NUM!	#NUM!
															#NUM!	4.41214	4.24755	3.14382	6.09858	2.8804	#NUM!	-0.371329	0.871835	1.67463	0.275011	3.09255	#NUM!	#NUM!	#NUM!
															#NUM!	4.41214	4.24755	3.14382	6.09858	2.8804	#NUM!	-0.371329	0.871835	1.67463	0.275011	3.09255	#NUM!	#NUM!	#NUM!
															#NUM!	4.41214	4.24755	3.14382	6.09858	2.8804	#NUM!	-0.371329	0.871835	1.67463	0.275011	3.09255	#NUM!	#NUM!	#NUM!
															#NUM!	4.41214	4.24755	3.14382	6.09858	2.8804	#NUM!	-0.371329	0.871835	1.67463	0.275011	3.09255	#NUM!	#NUM!	#NUM!
															#NUM!	4.41214	4.24755	3.14382	6.09858	2.8804	#NUM!	-0.371329	0.871835	1.67463	0.275011	3.09255	#NUM!	#NUM!	#NUM!
															#NUM!	4.41214	4.24755	3.14382	6.09858	2.8804	#NUM!	-0.371329	0.871835	1.67463	0.275011	3.09255	#NUM!	#NUM!	#NUM!
															#NUM!	4.41214	4.24755	3.14382	6.09858	2.8804	#NUM!	-0.371329	0.871835	1.67463	0.275011	3.09255	#NUM!	#NUM!	#NUM!
															#NUM!	4.41214	4.24755	3.14382	6.09858	2.8804	#NUM!	-0.371329	0.871835	1.67463	0.275011	3.09255	#NUM!	#NUM!	#NUM!
															#NUM!	4.41214	4.24755	3.14382	6.09858	2.8804	#NUM!	-0.371329	0.871835	1.67463	0.275011	3.09255	#NUM!	#NUM!	#NUM!
															#NUM!	4.41214	4.24755	3.14382	6.09858	2.8804	#NUM!	-0.371329	0.871835	1.67463	0.275011	3.09255	#NUM!	#NUM!	#NUM!
															#NUM!	4.41214	4.24755	3.14382	6.09858	2.8804	#NUM!	-0.371329	0.871835	1.67463	0.275011	3.09255	#NUM!	#NUM!	#NUM!
															#NUM!	4.41214	4.24755	3.14382	6.09858	2.8804	#NUM!	-0.371329	0.871835	1.67463	0.275011	3.09255	#NUM!	#NUM!	#NUM!
															#NUM!	4.41214	4.24755	3.14382	6.09858	2.8804	#NUM!	-0.371329	0.871835	1.67463	0.275011	3.09255	#NUM!	#NUM!	#NUM!
															#NUM!	4.41214	4.24755	3.14382	6.09858	2.8804	#NUM!	-0.371329	0.871835	1.67463	0.275011	3.09255	#NUM!	#NUM!	#NUM!
															#NUM!	4.41214	4.24755	3.14382	6.09858	2.8804	#NUM!	-0.371329	0.871835	1.67463	0.275011	3.09255	#NUM!	#NUM!	#NUM!
															#NUM!	4.41214	4.24755	3.14382	6.09858	2.8804	#NUM!	-0.371329	0.871835	1.67463	0.275011	3.09255	#NUM!	#NUM!	#NUM!
															#NUM!	4.41214	4.24755	3.14382	6.09858	2.8804	#NUM!	-0.371329	0.871835	1.67463	0.275011	3.09255	#NUM!	#NUM!	#NUM!
															#NUM!	4.41214	4.24755	3.14382	6.09858	2.8804	#NUM!	-0.371329	0.871835	1.67463	0.275011	3.09255	#NUM!	#NUM!	#NUM!
															#NUM!	4.41214	4.24755	3.14382	6.09858	2.8804	#NUM!	-0.371329	0.871835	1.67463	0.275011	3.09255	#NUM!	#NUM!	#NUM!
															#NUM!	4.41214	4.24755	3.14382	6.09858	2.8804	#NUM!	-0.371329	0.871835	1.67463	0.275011	3.09255	#NUM!	#NUM!	#NUM!
															#NUM!	4.41214	4.24755	3.14382	6.09858	2.8804	#NUM!	-0.371329	0.871835	1.67463	0.275011	3.09255	#NUM!	#NUM!	#NUM!
															#NUM!	4.41214	4.24755	3.14382	6.09858	2.8804	#NUM!	-0.371329	0.871835	1.67463	0.275011	3.09255	#NUM!	#NUM!	#NUM!
															#NUM!	4.41214	4.24755	3.14382	6.09858	2.8804	#NUM!	-0.371329	0.871835	1.67463	0.275011	3.09255	#NUM!	#NUM!	#NUM!
															#NUM!	4.41214	4.24755	3.14382	6.09858	2.8804	#NUM!	-0.371329	0.871835	1.67463	0.275011	3.09255	#NUM!	#NUM!	#NUM!
															#NUM!	4.41214	4.24755	3.14382	6.09858	2.8804	#NUM!	-0.371329	0.871835	1.67463	0.275011	3.09255	#NUM!	#NUM!	#NUM!
															#NUM!	4.41214	4.24755	3.14382	6.09858	2.8804	#NUM!	-0.371329	0.871835	1.67463	0.275011	3.09255	#NUM!	#NUM!	#NUM!
															#NUM!	4.41214	4.24755	3.14382	6.09858	2.8804	#NUM!	-0.371329	0.871835	1.67463	0.275011	3.09255	#NUM!	#NUM!	#NUM!
															#NUM!	4.41214	4.24755	3.14382	6.09858	2.8804	#NUM!	-0.371329	0.871835	1.67463	0.275011	3.09255	#NUM!	#NUM!	#NUM!
															#NUM!	4.41214	4.24755	3.14382	6.09858	2.8804	#NUM!	-0.371329	0.871835	1.67463	0.275011	3.09255	#NUM!	#NUM!	#NUM!
															#NUM!	4.41214	4.24755	3.14382	6.09858	2.8804	#NUM!	-0.371329	0.871835	1.67463	0.275011	3.09255	#NUM!	#NUM!	#NUM!
															#NUM!	4.41214	4.24755	3.14382	6.09858	2.8804	#NUM!	-0.371329	0.871835	1.67463	0.275011	3.09255	#NUM!	#NUM!	#NUM!
															#NUM!	4.41214	4.24755	3.14382	6.09858	2.8804	#NUM!	-0.371329	0.871835	1.67463	0.275011	3.09255	#NUM!	#NUM!	#NUM!
															#NUM!	4.41214	4.24755	3.14382	6.09858	2.8804	#NUM!	-0.371329	0.871835	1.67463	0.275011	3.09255	#NUM!	#NUM!	#NUM!
															#NUM!	4.41214	4.24755	3.14382	6.09858	2.8804	#NUM!	-0.371329	0.871835	1.67463	0.275011	3.09255	#NUM!	#NUM!	#NUM!
															#NUM!	4.41214	4.24755	3.14382	6.09858	2.8804	#NUM!	-0.371329	0.871835	1.67463	0.275011	3.09255	#NUM!	#NUM!	#NUM!
															#NUM!	4.41214	4.24755	3.14382	6.09858	2.8804	#NUM!	-0.371329	0.871835	1.67463	0.275011	3.09255	#NUM!	#NUM!	#NUM!
															#NUM!	4.41214	4.24755	3.14382	6.09858	2.8804	#NUM!	-0.371329	0.871835	1.67463	0.275011	3.09255	#NUM!	#NUM!	#NUM!
															#NUM!	4.41214	4.24755	3.14382	6.09858	2.8804	#NUM!	-0.371329	0.871835	1.67463	0.275011	3.09255	#NUM!	#NUM!	#NUM!
															#NUM!	4.41214	4.24755	3.14382	6.09858	2.8804	#NUM!	-0.371329	0.871835	1.67463	0.275011	3.09255	#NUM!	#NUM!	#NUM!
															#NUM!	4.41214	4.24755	3.14382	6.09858	2.8804	#NUM!	-0.371329	0.871835	1.67463	0.275011	3.09255	#NUM!	#NUM!	#NUM!
															#NUM!	4.41214	4.24755	3.14382	6.09858	2.8804	#NUM!	-0.371329	0.871835	1.67463	0.275011	3.09255	#NUM!	#NUM!	#NUM!
															#NUM!	4.41214	4.24755	3.14382	6.09858	2.8804	#NUM!	-0.371329	0.871835	1.67463	0.275011	3.09255	#NUM!	#NUM!	#NUM!
															#NUM!	4.41214	4.24755	3.14382	6.09858	2.8804	#NUM!	-0.371329	0.871835	1.67463	0.275011	3.09255	#NUM!	#NUM!	#NUM!
															#NUM!	4.41214	4.24755	3.14382	6.09858	2.8804	#NUM!	-0.371329	0.871835	1.67463	0.275011	3.09255	#NUM!	#NUM!	#NUM!
															#NUM!	4.41214	4.24755	3.14382	6.09858	2.8804	#NUM!	-0.371329	0.871835	1.67463	0.275011	3.09255	#NUM!	#NUM!	#NUM!
															#NUM!	4.41214	4.24755	3.14382	6.09858	2.8804	#NUM!	-0.371329	0.871835	1.67463	0.275011	3.09255	#NUM!	#NUM!	#NUM!
															#NUM!	4.41214	4.24755	3.14382	6.09858	2.8804	#NUM!	-0.371329	0.871835	1.67463	0.275011	3.09255	#NUM!	#NUM!	#NUM!
															#NUM!	4.41214	4.24755	3.14382	6.09858	2.8804	#NUM!	-0.371329	0.871835	1.67463	0.275011	3.09255	#NUM!	#NUM!	#NUM!
															#NUM!	4.41214	4.24755	3.14382	6.09858	2.8804	#NUM!	-0.371329	0.871835	1.67463	0.275011	3.09255	#NUM!	#NUM!	#NUM!
															#NUM!	4.41214	4.24755	3.14382	6.09858	2.8804	#NUM!	-0.371329	0.871835	1.67463	0.275011	3.09255	#NUM!	#NUM!	#NUM!
															#NUM!	4.41214	4.24755	3.14382	6.09858	2.8804	#NUM!	-0.371329	0.871835	1.67463	0.275011	3.09255	#NUM!	#NUM!	#NUM!
															#NUM!	4.41214	4.24755	3.14382	6.09858	2.8804	#NUM!	-0.371329	0.871835	1.67463	0.275011	3.09255	#NUM!	#NUM!	#NUM!
															#NUM!	4.41214	4.24755	3.14382	6.09858	2.8804	#NUM!	-0.371329	0.871835	1.67463	0.275011	3.09255	#NUM!	#NUM!	#NUM!
															#NUM!	4.41214	4.24755	3.14382	6.09858	2.8804	#NUM!	-0.371329	0.871835	1.67463	0.275011	3.09255	#NUM!	#NUM!	#NUM!
															#NUM!	4.41214	4.24755	3.14382	6.09858	2.8804	#NUM!	-0.371329	0.871835	1.67463	0.275011	3.09255	#NUM!	#NUM!	#NUM!
															#NUM!	4.41214	4.24755	3.14382	6.09858	2.8804	#NUM!	-0.371329	0.871835	1.67463	0.275011	3.09255	#NUM!	#NUM!	#NUM!
															#NUM!	4.41214	4.24755	3.14382	6.09858	2.8804	#NUM!	-0.371329	0.871835	1.67463	0.275011	3.09255	#NUM!	#NUM!	#NUM!
															#NUM!	4.41214	4.24755	3.14382	6.09858	2.8804	#NUM!	-0.371329	0.871835	1.67463	0.275011	3.09255	#NUM!	#NUM!	#NUM!
															#NUM!	4.41214	4.24755	3.14382	6.09858	2.8804	#NUM!	-0.371329	0.871835	1.67463	0.275011	3.09255	#NUM!	#NUM!	#NUM!
															#NUM!	4.41214	4.24755	3.14382	6.09858	2.8804	#NUM!	-0.371329	0.871835	1.67463	0.275011	3.09255	#NUM!	#NUM!	#NUM!
															#NUM!	4.41214	4.24755	3.14382	6.09858	2.8804	#NUM!	-0.371329	0.871835	1.67463	0.275011	3.09255	#NUM!	#NUM!	#NUM!
															#NUM!	4.41214	4.24755	3.14382	6.09858	2.8804	#NUM!	-0.371329	0.871835	1.67463	0.275011	3.09255	#NUM!	#NUM!	#NUM!
															#NUM!	4.41214	4.24755	3.14382	6.09858	2.8804	#NUM!	-0.371329	0.871835	1.67463	0.275011	3.09255	#NUM!	#NUM!	#NUM!
															#NUM!	4.41214	4.24755	3.14382	6.09858	2.8804	#NUM!	-0.371329	0.871835	1.67463	0.275011	3.09255	#NUM!	#NUM!	#NUM!
															#NUM!	4.41214	4.24755	3.14382	6.09858	2.8804	#NUM!	-0.371329	0.871835	1.67463	0.275011	3.09255	#NUM!	#NUM!	#NUM!
															#NUM!	4.41214	4.24755	3.14382	6.09858	2.8804	#NUM!	-0.371329	0.871835	1.67463	0.275011	3.09255	#NUM!	#NUM!	#NUM!
															#NUM!	4.41214	4.24755	3.14382	6.09858	2.8804	#NUM!	-0.371329	0.871835	1.67463	0.275011	3.09255	#NUM!	#NUM!	#NUM!
															#NUM!	4.41214	4.24755	3.14382	6.09858	2.8804	#NUM!	-0.371329	0.871835	1.67463	0.275011	3.09255	#NUM!	#NUM!	#NUM!
															#NUM!	4.41214	4.24755	3.14382	6.09858	2.8804	#NUM!	-0.371329	0.871835	1.67463	0.275011	3.09255	#NUM!	#NUM!	#NUM!
															#NUM!	4.41214	4.24755	3.14382	6.09858	2.8804	#NUM!	-0.371329	0.871835	1.67463	0.275011	3.09255	#NUM!	#NUM!	#NUM!
															#NUM!	4.41214	4.24755	3.14382	6.09858	2.8804	#NUM!	-0.371329	0.871835	1.67463	0.275011	3.09255	#NUM!	#NUM!	#NUM!
															#NUM!	4.41214	4.24755	3.14382	6.09858	2.8804	#NUM!	-0.371329	0.871835	1.67463	0.275011	3.09255	#NUM!	#NUM!	#NUM!
															#NUM!	4.41214	4.24755	3.14382	6.09858	2.8804	#NUM!	-0.371329	0.871835	1.67463	0.275011	3.09255	#NUM!	#NUM!	#NUM!
															#NUM!	4.41214	4.24755	3.14382	6.09858	2.8804	#NUM!	-0.371329	0.871835	1.67463	0.275011	3.09255	#NUM!	#NUM!	#NUM!
															#NUM!	4.41214	4.24755	3.14382	6.09858	2.8804	#NUM!	-0.371329	0.871835	1.67463	0.275011	3.09255	#NUM!	#NUM!	#NUM!
															#NUM!	4.41214	4.24755	3.14382	6.09858	2.8804	#NUM!	-0.371329	0.871835	1.67463	0.275011	3.09255	#NUM!	#NUM!	#NUM!
															#NUM!	4.41214	4.24755	3.14382	6.09858	2.8804	#NUM!	-0.371329	0.871835	1.67463	0.275011	3.09255	#NUM!	#NUM!	#NUM!
															#NUM!	4.41214	4.24755	3.14382	6.09858	2.8804	#NUM!	-0.371329	0.871835	1.67463	0.275011	3.09255	#NUM!	#NUM!	#NUM!
															#NUM!	4.41214	4.24755	3.14382	6.09858	2.8804	#NUM!	-0.371329	0.871835	1.67463	0.275011	3.09255	#NUM!	#NUM!	#NUM!
															#NUM!	4.41214	4.24755	3.14382	6.09858	2.8804	#NUM!	-0.371329	0.871835	1.67463	0.275011	3.09255	#NUM!	#NUM!	#NUM!
															#NUM!	4.41214	4.24755	3.14382	6.09858	2.8804	#NUM!	-0.371329	0.871835	1.67463	0.275011	3.09255	#NUM!	#NUM!	#NUM!
															#NUM!	4.41214	4.24755	3.14382	6.09858	2.8804	#NUM!	-0.371329	0.871835	1.67463	0.275011	3.09255	#NUM!	#NUM!	#NUM!
															#NUM!	4.41214	4.24755	3.14382	6.09858	2.8804	#NUM!	-0.371329	0.871835	1.67463	0.275011	3.09255	#NUM!	#NUM!	#NUM!
															#NUM!	4.41214	4.24755	3.14382	6.09858	2.8804	#NUM!	-0.371329	0.871835	1.67463	0.275011	3.09255	#NUM!	#NUM!	#NUM!
															#NUM!	4.41214	4.24755	3.14382	6.09858	2.8804	#NUM!	-0.371329	0.871835	1.67463	0.275011	3.09255	#NUM!	#NUM!	#NUM!
															#NUM!	4.41214	4.24755	3.14382	6.09858	2.8804	#NUM!	-0.371329	0.871835	1.67463	0.275011	3.09255	#NUM!	#NUM!	#NUM!
															#NUM!	4.41214	4.24755	3.14382	6.09858	2.8804	#NUM!	-0.371329	0.871835	1.67463	0.275011	3.09255	#NUM!	#NUM!	#NUM!
															#NUM!	4.41214	4.24755	3.14382	6.09858	2.8804	#NUM!	-0.371329	0.871835	1.67463	0.275011	3.09255	#NUM!	#NUM!	#NUM!
															#NUM!	4.41214	4.24755	3.14382	6.09858	2.8804	#NUM!	-0.371329	0.871835	1.67463	0.275011	3.09255	#NUM!	#NUM!	#NUM!
															#NUM!	4.41214	4.24755	3.14382	6.09858	2.8804	#NUM!	-0.371329	0.871835	1.67463	0.275011	3.09255	#NUM!	#NUM!	#NUM!
															#NUM!	4.41214	4.24755	3.14382	6.09858	2.8804	#NUM!	-0.371329	0.871835	1.67463	0.275011	3.09255	#NUM!	#NUM!	#NUM!
															#NUM!	4.41214	4.24755	3.14382	6.09858	2.8804	#NUM!	-0.371329	0.871835	1.67463	0.275011	3.09255	#NUM!	#NUM!	#NUM!
															#NUM!	4.41214	4.24755	3.14382	6.09858	2.8804	#NUM!	-0.371329	0.871835	1.67463	0.275011	3.09255	#NUM!	#NUM!	#NUM!
															#NUM!	4.41214	4.24755	3.14382	6.09858	2.8804	#NUM!	-0.371329	0.871835	1.67463	0.275011	3.09255	#NUM!	#NUM!	#NUM!
															#NUM!	4.41214	4.24755	3.14382	6.09858	2.8804	#NUM!	-0.371329	0.871835	1.67463	0.275011	3.09255	#NUM!	#NUM!	#NUM!
															#NUM!	4.41214	4.24755	3.14382	6.09858	2.8804	#NUM!	-0.371329	0.871835	1.67463	0.275011	3.09255	#NUM!	#NUM!	#NUM!
															#NUM!	4.41214	4.24755	3.14382	6.09858	2.8804	#NUM!	-0.371329	0.871835	1.67463	0.275011	3.09255	#NUM!	#NUM!	#NUM!
															#NUM!	4.41214	4.24755	3.14382	6.09858	2.8804	#NUM!	-0.371329	0.871835	1.67463	0.275011	3.09255	#NUM!	#NUM!	#NUM!
															#NUM!	4.41214	4.24755	3.14382	6.09858	2.8804	#NUM!	-0.371329	0.871835	1.67463	0.275011	3.09255	#NUM!	#NUM!	#NUM!
															#NUM!	4.41214	4.24755	3.14382	6.09858	2.8804	#NUM!	-0.371329	0.871835	1.67463	0.275011	3.09255	#NUM!	#NUM!	#NUM!
															#NUM!	4.41214	4.24755	3.14382	6.09858	2.8804	#NUM!	-0.371329	0.871835	1.67463	0.275011	3.09255	#NUM!	#NUM!	#NUM!
															#NUM!	4.41214	4.24755	3.14382	6.09858	2.8804	#NUM!	-0.371329	0.871835	1.67463	0.275011	3.09255	#NUM!	#NUM!	#NUM!
															#NUM!	4.41214	4.24755	3.14382	6.09858	2.8804	#NUM!	-0.371329	0.871835	1.67463	0.275011	3.09255	#NUM!	#NUM!	#NUM!
															#NUM!	4.41214	4.24755	3.14382	6.09858	2.8804	#NUM!	-0.371329	0.871835	1.67463	0.275011	3.09255	#NUM!	#NUM!	#NUM!
															#NUM!	4.41214	4.24755	3.14382	6.09858	2.8804	#NUM!	-0.371329	0.871835	1.67463	0.275011	3.09255	#NUM!	#NUM!	#NUM!
															#NUM!	4.41214	4.24755	3.14382	6.09858	2.8804	#NUM!	-0.371329	0.871835	1.67463	0.275011	3.09255	#NUM!	#NUM!	#NUM!
															#NUM!	4.41214	4.24755	3.14382	6.09858	2.8804	#NUM!	-0.371329	0.871835	1.67463	0.275011	3.09255	#NUM!	#NUM!	#NUM!
[truncated: 3,019 more rows]
